# Supplementary material for: Transcriptomic profiles of human livers undergoing rewarming machine perfusion before transplantation—first insights
Source: Funct Integr Genomics. 2021 Mar 17;21(3-4):367–76. doi: 10.1007/s10142-021-00781-0 (PMC8298250; doi:10.1007/s10142-021-00781-0)
Supplement: Supplementary file 5 — (CSV 10843 kb) [file 10142_2021_781_MOESM5_ESM.csv]

transcript_ID	f1_postRep	f1_postCOR	f1_preCOR	f3_postRep	f3_postCOR	f3_preCOR	m2_postRep	m2_postCOR	m2_preCOR	m3_postRep	m3_postCOR	m3_preCOR	m5_postRep	m5_postCOR	m5_preCOR
ENST00000632684	0	0	0	0	0	0	0	0	0	0	0	0	0	0	0
ENST00000434970	0	0	0	0	0	0	0	0	0	0	0	0	0	0	0
ENST00000448914	0	0	0	0	0	0	0	0	0	0	0	0	0	0	0
ENST00000415118	0	0	0	0	0	0	0	0	0	0	0	0	0	0	0
ENST00000631435	0	0	0	0	0	0	0	0	0	0	0	0	0	0	0
ENST00000390583	0	0	0	0	0	0	0	0	0	0	0	0	0	0	0
ENST00000390577	0	0	0	0	0	0	0	0	0	0	0	0	0	0	0
ENST00000451044	0	0	0	0	0	0	0	0	0	0	0	0	0	0	0
ENST00000390578	0	0	0	0	0	0	0	0	0	0	0	0	0	0	0
ENST00000390572	0	0	0	0	0	0	0	0	0	0	0	0	0	0	0
ENST00000632859	0	0	0	0	0	0	0	0	0	0	0	0	0	0	0
ENST00000632524	0	0	0	0	0	0	0	0	0	0	0	0	0	0	0
ENST00000390590	0	0	0	0	0	0	0	0	0	0	0	0	0	0	0
ENST00000390588	0	0	0	0	0	0	0	0	0	0	0	0	0	0	0
ENST00000431870	0	0	0	0	0	0	0	0	0	0	0	0	0	0	0
ENST00000431440	0	0	0	0	0	0	0	0	0	0	0	0	0	0	0
ENST00000390575	0	0	0	0	0	0	0	0	0	0	0	0	0	0	0
ENST00000390571	0	0	0	0	0	0	0	0	0	0	0	0	0	0	0
ENST00000437320	0	0	0	0	0	0	0	0	0	0	0	0	0	0	0
ENST00000390569	0	0	0	0	0	0	0	0	0	0	0	0	0	0	0
ENST00000390591	0	0	0	0	0	0	0	0	0	0	0	0	0	0	0
ENST00000414852	0	0	0	0	0	0	0	0	0	0	0	0	0	0	0
ENST00000390585	0	0	0	0	0	0	0	0	0	0	0	0	0	0	0
ENST00000390581	0	0	0	0	0	0	0	0	0	0	0	0	0	0	0
ENST00000390580	0	0	0	0	0	0	0	0	0	0	0	0	0	0	0
ENST00000390574	0	0	0	0	0	0	0	0	0	0	0	0	0	0	0
ENST00000452198	0	0	0	0	0	0	0	0	0	0	0	0	0	0	0
ENST00000604838	0	0	0	0	0	0	0	0	0	0	0	0	0	0	0
ENST00000454691	0	0	0	0	0	0	0	0	0	0	0	0	0	0	0
ENST00000430425	0	0	0	0	0	0	0	0	0	0	0	0	0	0	0
ENST00000390584	0	0	0	0	0	0	0	0	0	0	0	0	0	0	0
ENST00000454908	0	0	0	0	0	0	0	0	0	0	0	0	0	0	0
ENST00000632542	0	0	0	0	0	0	0	0	0	0	0	0	0	0	0
ENST00000632968	0	0	0	0	0	0	0	0	0	0	0	0	0	0	0
ENST00000603935	0	0	0	0	0	0	0	0	0	0	0	0	0	0	0
ENST00000604446	0	0	0	0	0	0	0	0	0	0	0	0	0	0	0
ENST00000605284	0	0	0	0	0	0	0	0	0	0	0	0	0	0	0
ENST00000632963	0	0	0	0	0	0	0	0	0	0	0	0	0	0	0
ENST00000604950	0	0	0	0	0	0	0	0	0	0	0	0	0	0	0
ENST00000450276	0	0	0	0	0	0	0	0	0	0	0	0	0	0	0
ENST00000390567	0	0	0	0	0	0	0	0	0	0	0	0	0	0	0
ENST00000439842	0	0	0	0	0	0	0	0	0	0	0	0	0	0	0
ENST00000633353	0	0	0	0	0	0	0	0	0	0	0	0	0	0	0
ENST00000631884	0	0	0	0	0	0	0	0	0	0	0	0	0	0	0
ENST00000633210	0	0	0	0	0	0	0	0	0	0	0	0	0	0	0
ENST00000631803	0	0	0	0	0	0	0	0	0	0	0	0	0	0	0
ENST00000603326	0	0	0	0	0	0	0	0	0	0	0	0	0	0	0
ENST00000604102	0	0	0	0	0	0	0	0	0	0	0	0	0	0	0
ENST00000603693	0	0	0	0	0	0	0	0	0	0	0	0	0	0	0
ENST00000633504	0	0	0	0	0	0	0	0	0	0	0	0	0	0	0
ENST00000634154	0	0	0	0	0	0	0	0	0	0	0	0	0	0	0
ENST00000631895	0	0	0	0	0	0	0	0	0	0	0	0	0	0	0
ENST00000632473	0	0	0	0	0	0	0	0	0	0	0	0	0	0	0
ENST00000633009	0	0	0	0	0	0	0	0	0	0	0	0	0	0	0
ENST00000603077	0	0	0	0	0	0	0	0	0	0	0	0	0	0	0
ENST00000632609	0	0	0	0	0	0	0	0	0	0	0	0	0	0	0
ENST00000632619	0	0	0	0	0	0	0	0	0	0	0	0	0	0	0
ENST00000633765	0	0	0	0	0	0	0	0	0	0	0	0	0	0	0
ENST00000633030	0	0	0	0	0	0	0	0	0	0	0	0	0	0	0
ENST00000632911	0	0	0	0	0	0	0	0	0	0	0	0	0	0	0
ENST00000631871	0	0	0	0	0	0	0	0	0	0	0	0	0	0	0
ENST00000633010	0	0	0	0	0	0	0	0	0	0	0	0	0	0	0
ENST00000604642	0	0	0	0	0	0	0	0	0	0	0	0	0	0	0
ENST00000633379	0	0	0	0	0	0	0	0	0	0	0	0	0	0	0
ENST00000633159	0	0	0	0	0	0	0	0	0	0	0	0	0	0	0
ENST00000634085	0	0	0	0	0	0	0	0	0	0	0	0	0	0	0
ENST00000634070	0	0	0	0	0	0	0	0	0	0	0	0	0	0	0
ENST00000633968	0	0	0	0	0	0	0	0	0	0	0	0	0	0	0
ENST00000632304	0	0	0	0	0	0	0	0	0	0	0	0	0	0	0
ENST00000390396	0	0	0	0	0	0	0	0	0	0	0	0	0	0	0
ENST00000390400	0	0	0	0	0	0	0	0	0	0	0	0	0	0	0
ENST00000621184	0	0	0	0	0	0	0	0	0	0	0	0	0	0	0
ENST00000390372	0	0	0	0	0	0	0	0	0	0	0	0	0	0	0
ENST00000390369	0	0	0	0	0	0	0	0	0	0	0	0	0	0	0
ENST00000390468	0	0	0	0	0	0	0	0	0	0	0	0	0	0	0
ENST00000390424	0	0	0	0	0	0	0	0	0	0	0	0	0	0	0
ENST00000390463	0	0	0	0	0	0	0	0	0	0	0	0	0	0	0
ENST00000390440	0	0	0	0	0	0	0	0	0	0	0	0	0	0	0
ENST00000390436	0	0	0	0	0	0	0	0	0	0	0	0	0	0	0
ENST00000390435	0	0	0	0	0	0	0	0	0	0	0	0	0	0	0
ENST00000631690	0	0	0	0	0	0	0	0	0	0	0	0	0	0	0
ENST00000633466	0	0	0	0	0	0	0	0	0	0	0	0	0	0	0
ENST00000611462	0	0	0	0	0	0	0	0	0	0	0	0	0	0	0
ENST00000612787	0	0	0	0	0	0	0	0	0	0	0	0	0	0	0
ENST00000390451	0	0	0	0	0	0	0	0	0	0	0	0	0	0	0
ENST00000390371	0	0	0	0	0	0	0	0	0	0	0	0	0	0	0
ENST00000390363	0	0	0	0	0	0	0	0	0	0	0	0	0	0	0
ENST00000390448	0	0	0	0	0	0	0	0	0	0	0	0	0	0	0
ENST00000422143	0	0	0	0	0	0	0	0	0	0	0	0	0	0	0
ENST00000390398	0	0	0	0	0	0	0	0	0	0	0	0	0	0	0
ENST00000390378	0	0	0	0	0	0	0	0	0	0	0	0	0	0	0
ENST00000454561	0	0	0	0	0	0	0	0	0	0	0	0	0	0	0
ENST00000390360	0	0	0	0	0	0	0	0	0	0	0	0	0	0	0
ENST00000390425	0	0	1	0	0	0	0	0	0	0	0	0	0	0	0
ENST00000390423	0	0	0	0	0	0	0	0	0	0	0	0	0	0	0
ENST00000619103	0	0	0	0	0	0	0	0	0	0	0	0	0	0	0
ENST00000616518	0	0	0	0	0	0	0	0	0	0	0	0	0	0	0
ENST00000390361	0	0	0	0	0	0	0	0	0	0	0	0	0	0	0
ENST00000390353	0	0	0	0	0	0	0	0	0	0	0	0	0	0	0
ENST00000390357	0	0	0	0	0	0	0	0	0	0	0	0	0	0	0
ENST00000390458	0	0	0	0	0	0	0	0	0	0	0	0	0	0	0
ENST00000390457	0	0	0	0	0	0	0	0	0	0	0	0	0	0	0
ENST00000417977	0	0	0	0	0	0	0	0	0	0	0	0	0	0	0
ENST00000614171	0	0	0	0	0	0	0	0	0	0	0	0	0	0	0
ENST00000390376	0	0	0	0	0	0	0	0	0	0	0	0	0	0	0
ENST00000390375	0	0	0	0	0	0	0	0	0	0	0	0	0	0	0
ENST00000390374	0	0	0	0	0	0	0	0	0	0	0	0	0	0	0
ENST00000390373	0	0	0	0	0	0	0	0	0	0	0	0	0	0	0
ENST00000390368	0	0	0	0	0	0	0	0	0	0	0	0	0	0	0
ENST00000426318	0	0	0	0	0	0	0	0	0	0	0	0	0	0	0
ENST00000390367	0	0	0	0	0	0	0	0	0	0	0	0	0	0	0
ENST00000632512	0	0	0	0	0	0	0	0	0	0	0	0	0	0	0
ENST00000535880	0	0	0	0	0	0	0	0	0	0	0	0	0	0	0
ENST00000390464	0	0	0	0	0	0	0	0	0	0	0	0	0	0	0
ENST00000390465	0	0	0	0	0	0	0	0	0	0	0	0	0	0	0
ENST00000390460	0	0	0	0	0	0	0	0	0	0	0	0	0	0	0
ENST00000390455	0	0	0	0	0	0	0	0	0	0	0	0	0	0	0
ENST00000390453	0	0	0	0	0	0	0	0	0	0	0	0	0	0	0
ENST00000617639	0	0	0	0	0	0	0	0	0	0	0	0	0	0	0
ENST00000390447	0	0	0	0	0	0	0	0	0	0	0	0	0	0	0
ENST00000617347	0	0	0	0	0	0	0	0	0	0	0	0	0	0	0
ENST00000390431	0	0	0	0	0	0	0	0	0	0	0	0	0	0	0
ENST00000390394	0	0	0	0	0	0	0	0	0	0	0	0	0	0	0
ENST00000390467	0	0	0	0	0	0	0	0	0	0	0	0	0	0	0
ENST00000390450	0	0	0	0	0	0	0	0	0	0	0	0	0	0	0
ENST00000390449	0	0	0	0	0	0	0	0	0	0	0	0	0	0	0
ENST00000390444	0	0	0	0	0	0	0	0	0	0	0	0	0	0	0
ENST00000390442	0	0	0	0	0	0	0	0	0	0	0	0	0	0	0
ENST00000390438	0	0	0	0	0	0	0	0	0	0	0	0	0	0	0
ENST00000632829	0	0	0	0	0	0	0	0	0	0	0	0	0	0	0
ENST00000390397	0	0	0	0	0	0	0	0	0	0	0	0	0	0	0
ENST00000390362	0	0	0	0	0	0	0	0	0	0	0	0	0	0	0
ENST00000390381	0	0	0	0	0	0	0	0	0	0	0	0	0	0	0
ENST00000390399	0	0	0	0	0	0	0	0	0	0	0	0	0	0	0
ENST00000611520	0	0	0	0	0	0	0	0	0	0	0	0	0	0	0
ENST00000390364	0	0	0	0	0	0	0	0	0	0	0	0	0	0	0
ENST00000390441	0	0	0	0	0	0	0	0	0	0	0	0	0	0	0
ENST00000632432	0	0	0	0	0	0	0	0	0	0	0	0	0	0	0
ENST00000557168	0	0	1	2	2	4	0	13	1	0	18	0	0	0	0
ENST00000390456	0	0	0	0	0	0	0	0	0	0	0	0	0	0	0
ENST00000634605	0	0	0	0	0	0	0	0	0	0	0	0	0	0	0
ENST00000634383	0	0	0	0	0	0	0	0	0	0	0	0	0	0	0
ENST00000390392	0	0	0	0	0	0	0	0	0	0	0	0	0	0	0
ENST00000390454	0	0	0	0	0	0	0	0	0	0	0	0	0	0	0
ENST00000390452	0	0	0	0	0	0	0	0	0	0	0	0	0	0	0
ENST00000621643	0	0	0	0	0	0	0	0	0	0	0	0	0	0	0
ENST00000620569	0	0	0	0	0	0	0	0	0	0	0	0	0	0	0
ENST00000611787	0	0	0	0	0	0	0	0	0	0	0	0	0	0	0
ENST00000390377	0	0	0	0	0	0	0	0	0	0	0	0	0	0	0
ENST00000390466	0	0	0	0	0	0	0	0	0	0	0	0	0	0	0
ENST00000390461	0	0	0	0	0	0	0	0	0	0	0	0	0	0	0
ENST00000390446	0	0	0	0	0	0	0	0	0	0	0	0	0	0	0
ENST00000390443	0	0	0	0	0	0	0	0	0	0	0	0	0	0	0
ENST00000390437	0	0	0	0	0	0	0	0	0	0	0	0	0	0	0
ENST00000542354	0	0	0	0	0	0	0	0	0	0	0	0	0	0	0
ENST00000390393	0	0	0	0	0	0	0	0	0	0	0	0	0	0	0
ENST00000390387	0	0	0	0	0	0	0	0	0	0	0	0	0	0	0
ENST00000455382	0	0	0	0	0	0	0	0	0	0	0	0	0	0	0
ENST00000547918	0	0	0	0	0	0	0	0	0	0	0	0	0	0	0
ENST00000390439	0	0	0	0	0	0	0	0	0	0	0	0	0	0	0
ENST00000390433	0	0	0	0	0	0	0	0	0	0	0	0	0	0	0
ENST00000390432	0	0	0	0	0	0	0	0	0	0	0	0	0	0	0
ENST00000390430	0	0	0	0	0	0	0	0	0	0	0	0	0	0	0
ENST00000390429	0	0	0	0	0	0	0	0	0	0	0	0	0	0	0
ENST00000390427	0	0	0	0	0	0	0	0	0	0	0	0	0	0	0
ENST00000390426	0	0	0	0	0	0	0	0	0	0	0	0	0	0	0
ENST00000631835	0	0	0	0	0	0	0	0	0	0	0	0	0	0	0
ENST00000620773	0	0	0	0	0	0	0	0	0	0	0	0	0	0	0
ENST00000390469	0	0	0	0	0	0	0	0	0	0	0	0	0	0	0
ENST00000390445	0	0	0	0	0	0	0	0	0	0	0	0	0	0	0
ENST00000390434	0	0	0	0	0	0	0	0	0	0	0	0	0	0	0
ENST00000390428	0	0	0	0	0	0	0	0	0	0	0	0	0	0	0
ENST00000633283	0	0	0	0	0	0	0	0	0	0	0	0	0	0	0
ENST00000619125	0	0	0	0	0	0	0	0	0	0	0	0	0	0	0
ENST00000634198	0	0	0	0	0	0	0	0	0	0	0	0	0	0	0
ENST00000633092	0	0	0	0	0	0	0	0	0	0	0	0	0	0	0
ENST00000632638	0	0	0	0	0	0	0	0	0	0	0	0	0	0	0
ENST00000631663	0	0	0	0	0	0	0	0	0	0	0	0	0	0	0
ENST00000631824	0	0	0	0	0	0	0	0	0	0	0	0	0	0	0
ENST00000390340	0	0	0	0	0	0	0	0	0	0	0	0	0	0	0
ENST00000390345	0	0	0	0	0	0	0	1	0	0	0	0	0	0	0
ENST00000633384	0	0	0	0	0	0	0	0	0	0	0	0	0	0	0
ENST00000633842	0	0	0	0	0	0	0	0	0	0	0	0	0	0	0
ENST00000633796	0	0	0	0	0	0	0	0	0	0	0	0	0	0	0
ENST00000633265	0	0	0	0	0	0	0	0	0	0	0	0	0	0	0
ENST00000631511	0	0	0	0	0	0	0	0	0	0	0	0	0	0	0
ENST00000632216	0	0	0	0	0	0	0	0	0	0	0	0	0	0	0
ENST00000633072	0	0	0	0	0	0	0	0	0	0	0	0	0	0	0
ENST00000634176	0	0	0	0	0	0	0	0	0	0	0	0	0	0	0
ENST00000632308	0	0	0	0	0	0	0	0	0	0	0	0	0	0	0
ENST00000631557	0	0	0	0	0	0	0	0	0	0	0	0	0	0	0
ENST00000610439	0	0	0	0	0	0	0	0	0	0	0	0	0	0	0
ENST00000631559	0	0	0	0	0	0	0	0	0	0	0	0	0	0	0
ENST00000633244	0	0	0	0	0	0	0	0	0	0	0	0	0	0	0
ENST00000444775	0	0	0	0	0	0	0	0	0	0	0	0	0	0	0
ENST00000390346	0	0	0	0	2	0	0	0	0	0	0	0	0	0	0
ENST00000633790	0	0	0	0	0	0	0	0	0	0	0	0	0	0	0
ENST00000631548	0	0	0	0	0	0	0	0	0	0	0	0	0	0	0
ENST00000632425	0	0	0	0	0	0	0	0	0	0	0	0	0	0	0
ENST00000633963	0	0	0	0	0	0	0	0	0	0	0	0	0	0	0
ENST00000426402	0	0	0	0	0	0	0	0	0	0	0	0	0	0	0
ENST00000632248	0	0	0	0	0	0	0	0	0	0	0	0	0	0	0
ENST00000633328	0	0	0	0	0	0	0	0	0	0	0	0	0	0	0
ENST00000633696	0	0	0	0	0	0	0	0	0	0	0	0	0	0	0
ENST00000633292	0	0	0	0	0	0	0	0	0	0	0	0	0	0	0
ENST00000632560	0	0	0	0	0	0	0	0	0	0	0	0	0	0	0
ENST00000390348	0	0	0	0	0	0	0	0	0	0	0	0	0	0	0
ENST00000390344	0	0	0	0	0	0	0	0	0	0	0	0	0	0	0
ENST00000632187	0	0	0	0	0	0	0	0	0	0	0	0	0	0	0
ENST00000632016	0	0	0	0	0	0	0	0	0	0	0	0	0	0	0
ENST00000631427	0	0	0	0	0	0	0	0	0	0	0	0	0	0	0
ENST00000632148	0	0	0	0	0	0	0	0	0	0	0	0	0	0	0
ENST00000631392	0	0	0	0	0	0	0	0	0	0	0	0	0	0	0
ENST00000633472	0	0	0	0	0	0	0	0	0	0	0	0	0	0	0
ENST00000631882	0	0	0	0	0	0	0	0	0	0	0	0	0	0	0
ENST00000633575	0	0	0	0	0	0	0	0	0	0	0	0	0	0	0
ENST00000631639	0	0	0	0	0	0	0	0	0	0	0	0	0	0	0
ENST00000634111	0	0	0	0	0	0	0	0	0	0	0	0	0	0	0
ENST00000631471	0	0	0	0	0	0	0	0	0	0	0	0	0	0	0
ENST00000632021	0	0	0	0	0	0	0	0	0	0	0	0	0	0	0
ENST00000634123	0	0	0	0	0	0	0	0	0	0	0	0	0	0	0
ENST00000390343	0	0	0	0	0	0	0	0	0	0	0	0	0	0	0
ENST00000390341	0	0	0	0	0	0	0	0	0	0	0	0	0	0	0
ENST00000634093	0	0	0	0	0	0	0	0	0	0	0	0	0	0	0
ENST00000379435	0	0	0	0	0	0	0	0	0	0	0	0	0	0	0
ENST00000633313	0	0	0	0	0	0	0	0	0	0	0	0	0	0	0
ENST00000632713	0	0	0	0	0	0	0	0	0	0	0	0	0	0	0
ENST00000632422	0	0	0	0	0	0	0	0	0	0	0	0	0	0	0
ENST00000632828	0	0	0	0	0	0	0	0	0	0	0	0	0	0	0
ENST00000615270	0	0	0	0	0	0	0	0	0	0	0	0	0	0	0
ENST00000504970	0	0	0	0	0	0	0	0	0	0	0	0	0	0	0
ENST00000649616	0	0	0	0	0	0	0	0	0	0	0	0	0	0	0
ENST00000332217	0	0	0	0	0	0	0	0	0	0	0	0	0	0	0
ENST00000568934	0	0	0	0	0	0	0	0	0	0	0	0	0	0	0
ENST00000541415	0	0	0	0	0	0	0	0	0	0	0	0	0	0	0
ENST00000622436	0	0	0	0	0	0	0	0	0	0	0	0	0	0	0
ENST00000472952	0	0	0	0	0	0	0	0	0	0	0	0	0	0	0
ENST00000607853	0	0	0	0	0	0	0	0	0	0	0	0	0	0	0
ENST00000619390	0	0	0	0	0	0	2.5	0	0	0	0	0	0	0	0
ENST00000618719	1	15.0699	6.86349	29.8247	46.337	16.1863	0	0	0	5.87041	298.615	50.25	0.58271	12.1751	3.65832
ENST00000629682	0	6.51564	0	23.0825	0	0	0	0	0	0	0	0	0	0	0
ENST00000620741	0	2.90023	4.2541	22.7688	22.1121	16.3467	0	0	0	0	5.03074	0	1.45743	0	0
ENST00000627911	0	1.37512	0	12.9183	16.7256	10.5913	0	11.9062	10.494	0	0	0	1.03845	5.63691	4.17781
ENST00000625994	0	0	0	0	0	0	0	0	0.25	0	0	0	0	0	0
ENST00000628872	0	0	0	0	0	0	0.25	0	0	0	4.35217	0	0	0	0.144767
ENST00000617651	0	0	0	0	0	0	0	0	0	0	0	0	0	0	0
ENST00000616376	0	0	3.42165	0	0	0	0	0	0	0	0	0	0	0	0
ENST00000616914	0	0	0	0	0	0	0	0	0	0	0	0	0	0	0
ENST00000641557	0	0	0	1	0	0	0	1	0	0	0	0	0	0	0
ENST00000641057	0	0	0	2.94094e-08	0	0	0	0	0	0	0	0	0	0	0
ENST00000394191	0	0	0	0	0	0	0	0	0	0	0	0	0	0	0
ENST00000429239	0	0	0	0	0	0	0	0	0	0	0	0	0	0	0
ENST00000641710	0	0	0	0	0	0	0	0	0	0	0	0	0	0	0
ENST00000641031	0	0	0	0	0	0	0	0	0	0	0	0	0	0	0
ENST00000615996	0	0	0	0	0	0	0	0	0	0	0	0	0	0	0
ENST00000446393	0	0	0	0	0	0	0	0	0	0	0	0	0	0	0
ENST00000641506	0	3.61067	1.2181	5.22004	3.64312	6.59596	0	10.4854	2.39337	0	15.21	5.60159	0	1.02366	1.11048
ENST00000649376	0	0	0	0	0	0	0	0	0	0	0	0	0	0	0
ENST00000611873	0	0	0	0	0	0	0	0	0	0	0	0	0	0	0
ENST00000641246	0	0	0	0	0	0	0	0	0	0	0	0	0	0	0
ENST00000514827	0	0	0	0	0	0	0	0	0	0	0	0	0	0	0
ENST00000634967	0	0	0	0	0	0	0	0	0	0	0	0	0	0	0
ENST00000634680	0	0	0	0	0	0	0	0	0	0	0	0	0	0	0
ENST00000606380	0	0	0	0	0	0	0	0	0	0	0	0	0	0	0
ENST00000616270	0	0	0	0	0	0	0	0	0	0	0	0	0	0	0
ENST00000642324	0	0	0	0	1	0	0	4	0	0	1	0	0	0	0
ENST00000438700	0	0	0	0	0	0	0	0	0	0	0	0	0	0	0
ENST00000622555	0	0	0	0	0	0	0	0	0	0	0	0	0	0	0
ENST00000627256	0	6.40494	0	0	3.18707	0	0	10.6854	0	0	6.66505	0	10.2706	4.26651	0
ENST00000628539	0	0	0.136883	0	0.314401	0	0	0	0	0	0.25	0	0.182341	0.787921	0
ENST00000626903	0	0	0	0	0	0	0	0	0	0	0.00967131	0	0	0	0
ENST00000629229	0	0	0	0	0	0	0	0	0	0	0	0	0	0	0
ENST00000621433	0	16.5951	8.45247	4.58576	4.57975	7	0.28608	19.3146	0.594635	0	0	0	0	7.8446	15.9034
ENST00000377712	0	0	0	0	0	0	0	0	0	0	0	0	0	0	0
ENST00000637675	0	0	0	0	1	0	0	0	0	0	0	0	0	0	0
ENST00000502411	0	0	0	0	0	0	0	0	0	0	0	0	0	0	0
ENST00000496692	0	0	0	0	0	0	0	0	0	0	0	0	0	0	0
ENST00000466542	0	0	0.206675	0	0	0	0	0	0	0	0	0	0	0	0
ENST00000465075	0	0	0	0	0	0	0	0	0	0	0	0	0	0	0
ENST00000473530	0	0	0	0	3.21473	0	0	0	0	0	0	1	0	0	0
ENST00000473712	0	0	0	0	0	0	0	0	0	0	0	0	0	0	0
ENST00000482226	0	0	0	0	0	0	0	0	0	0	0	0	0	0	0
ENST00000467903	0	0	0	1	11	1.56891	0	4.63658	0	0	3.06788	0	3	1	2
ENST00000507374	0	0	0	0	0	0	0	0	0	0	0	0	0	0	0
ENST00000508651	0	0	0	0	0	1.43109	0	0.363419	0	0	0.93212	0	0	0	0
ENST00000611236	0	0	0	0	0	0	0	0	0	0	0	0	0	0	0
ENST00000543859	0	0	0	0	1.07926	2	0	0	1	0	1.08472	0	0	0	0
ENST00000339924	0	0	0	0	0	0	0	0	0	0	0	0	0	0	0
ENST00000391729	0	0	0	0	0	0	0	0	0	0	0	0	0	0	0
ENST00000457194	0	35.2461	19.2447	41.6648	50.1623	20.6142	0	15.5999	13	0	255.894	20.511	13.9011	11.4567	4
ENST00000429712	0	5.28607	2.75532	10.4644	8.53096	4.20275	0	4.09499	0	0	90.6069	6.81651	0	1.54331	0
ENST00000493176	0	0	0	0	0	0	0	0	0	0	4.13083	1	0	3.39011	0
ENST00000420396	0	0	0	0	0	0	0	0	0	0	0	0	1.36265	0	0
ENST00000424348	0	0	0	0	0	0	0	0	0	0	0	0	0	0	0
ENST00000402588	0	0	0	0	0	0	0	0	0	0	0	0	0	1.43214	0
ENST00000634759	0	0	0	4.30901	0	0	0	0	0	0	0	0	0	0	0
ENST00000621118	0	0	0	0	0	0	0	0	0	0	0	0	0	0	0
ENST00000621713	0	0	0	0	0	0	0	0	0	0	0	0	0	0	0
ENST00000619141	0	0	0	0	0	0	0	0	0	0	0	0	0	0	0
ENST00000621830	0	0	0	0	0	0	0	0	0	0	0	0	0	0	0
ENST00000425829	0	0	0	0	0	0	0	0	0	0	0	0	0	0	0
ENST00000622207	0	0	0	0	0	0	0	0	0	0	0	0	0	0	0
ENST00000418689	0	0	0	0	0	0	0	0	0	0	0	0	0	0	0
ENST00000579578	0	0	0	0	0	0	0	0	0	0	0	0	0	0	0
ENST00000586762	0	0	0	0	0	0	0	0	0	0	0	0	0	0	0
ENST00000588823	0	0	0	0	0	0	0	0	0	0	0	0	0	0	0
ENST00000611850	0	0	0	0	0	0	0	0	0	0	0	0	0	0	0
ENST00000591655	0	0	0	0	0	0	0	0	0	0	0	0	0	0	0
ENST00000626647	0	0	0	0	0	0	0	0	0	0	0	0	0	0	0
ENST00000618570	0	0	0	0	0	0	0	0	0	0	0	0	0	0	0
ENST00000610808	0	0	0	0	0	0	0	0	0	0	0	0	0	0	0
ENST00000573400	0	0	0	0	0	0	0	0	0	0	0	0	0	0	0
ENST00000553483	0	0	0	0	0	0	0	0	0	0	0	0	0	0	0
ENST00000445557	0	0	0	0	0	0	0	0	0	0	0	0	0	0	0
ENST00000553765	0	0	0	0	0	0	0	0	0	0	0	0	0	0	0
ENST00000439431	0	0	0	0	0	0	0	0.5	0	0	0.5	0	0	0	0
ENST00000627926	0	0	0	2.16602	2.83609	0	0	0	0	0	0	0	0	0	2.10269
ENST00000630506	0	0	0.136883	0	0.314401	0	0	0	0	0	0.25	0	0.182341	0.787921	0
ENST00000630053	0	0	0	0	0	0	0	0	0	0	0.00967131	0	0	0	0
ENST00000626712	0	0	0	0	0	0	0	0	0	0	0	0	0	0	0
ENST00000619759	0	0	0	0	0	0	0.28608	0	0.594635	0	40.2963	1.721	0	2.89524	0
ENST00000435756	0	0	0	0	0	0	0	0	0	0	0	0	0	0	0
ENST00000440231	0	0	0	0	0	0	0	0	0	0	0	0	0	0	0
ENST00000641465	0	0	0	0	0	0	0	0	0	0	0	0	0	0	0
ENST00000631283	0	0	0	0	0	0	0	0	0	0	0	0	0	0	0
ENST00000522175	0	0	0	0	0	0	0	0	0	0	0	0	0	0	0
ENST00000519951	0	0	0	0	0	0	0	0	0	0	0	0	0	0	0
ENST00000508166	0	7.22187	0	23.7564	0	8.93415	0	7.55582e-08	0	0	19.7384	0	6.08437	0	0
ENST00000503442	0	2.99265	5.88981	148.641	86.7405	22.6663	0	16.824	5.43056	0	331.297	92.9737	2.91526	45.9753	31
ENST00000511446	1	2.78549	0	171.602	37.2595	1.33573	0	1.96584	4.55199	0	161.454	53.0263	0.00037033	4.02473	0
ENST00000504802	0	0	0	0	0	0	0	0	0	0	0	0	0	0	0
ENST00000508264	0	0	2.11019	0	0	1.06377	0	4.2102	0	2	11.5111	0	0	0	0
ENST00000613293	0	0	0	0	0	0	0	0	2.01744	0	0	0	0	0	0
ENST00000610628	0	0	0	0	0	0	0	0	0	0	0	0	0	0	0
ENST00000613512	0	0	0	0	0	0	0	0	0	0	0	0	0	0	0
ENST00000458137	0	0	0	0	0	0	0	0	0	0	0	0	0	0	0
ENST00000375726	0	0	0	0	0	0	0	0	0	0	0	0	0	0	0
ENST00000447913	0	0	0	0	0	0	0	0	0	0	0	0	0	0	0
ENST00000446862	0	0	0	0	0	0	0	0	0	0	0	0	0	0	0
ENST00000441710	0	0	0	0	0	0	0	0	0	0	0	0	0	0	0
ENST00000433738	0	0	0	0	0	0	0	0	0	0	0	0	0	0	0
ENST00000448103	0	0	0	0	0	0	0	0	0	0	0	0	0	0	0
ENST00000417998	0	0	0	0	0	0	0	0	0	0	0	0	0	0	0
ENST00000494737	0	0	0	0	0	0	0	0	0	0	0	0	0	0	0
ENST00000508062	0	0	0	0	0	0	0	0	0	0	0	0	0	0	0
ENST00000422698	0	0	0	0	0	0	0	0	0	0	0	0	0	0	0
ENST00000574062	0	11.2445	0	0	0	0	0	0	0	0	89.1728	5.28722	0	0	0
ENST00000575319	0	0	9.33272	0	0	0	0	0	0	0	203.621	12.8153	0	0	0
ENST00000576465	0	0	0	0	2.46319	0.829878	0	0.43384	0.25	0	4.514	0.428651	0.333333	0	0
ENST00000573762	0	0	0	0	0	0	0.25	0	0	0	4.35217	0	0	0	0.144767
ENST00000614621	0	0	0	0	0	0	0	0	0	0	0	0	0	0	0
ENST00000619036	0	0	0	0	0	0	0	0	0	0	0	0	0	0	0
ENST00000571766	0	0	0	0	0	0	0	0	0	0	0	0	0	0	0
ENST00000613379	0	0	0	0	0	0	0	0	0	0	0	0	0	0	0
ENST00000419783	0	67.013	25.1009	850.56	280.215	59.1596	0	96.5062	58.037	0	230.546	23.0215	48.6456	241.117	136.567
ENST00000419349	0	0	0	44.2589	9.46606	6.51675	0	24.4946	0	1	28.2228	3.78665	6.24027	6.61035	3.29693
ENST00000643797	0	0	4.68873	42.9157	26.1547	19.8506	1	0	0.11359	0	54.4849	0	0.000541402	44.2559	0
ENST00000646881	0	0	0	0	0	0	0	0	0	0	0	0	0	0	0
ENST00000496791	0	0	0	0	0	0	0	0	0	0	0	0	0	0	0
ENST00000620890	3	46.987	6.21041	44.2657	33.1642	5.47306	0	72.9992	17.8494	0	244.746	52.1919	33.1135	0.0169959	55.1365
ENST00000435101	0	0	0	2.48543	0	0	0	0	3.95893	0	0	0	0	0	0
ENST00000358097	0	0	0	0	0	0	0	0	0	0	0	5.28722	0	0	0
ENST00000433992	0	0	0	0	0	0	0	0	0	0	0	0	0	0	0
ENST00000610593	0	3.63737	1.60762	0	6.79208	2.47463	0	7.85481	1.01033	0.000171881	484.497	7.92788	0	0.704614	0
ENST00000424775	0	0	0	0	2.46319	0.829878	0	0.43384	0.25	0	4.514	0.428651	0.333333	0	0
ENST00000435688	0	0	0	0	0	0	0.25	0	0	0	4.35217	0	0	0	0.144767
ENST00000614967	0	0	0	0	0	0	0	0	0	0	0	0	0	0	0
ENST00000612115	0	0	0	0	0	0	0	0	0	0	0	0	0	0	0
ENST00000633377	0	0	0	0.465389	0	0	0	0	0	0	0	0	0	0	0
ENST00000633062	0	0	0	0	0	0	0	0	0	0	0	0	3	0	0
ENST00000632233	0	0	0	4.53461	0	0	0	0	0	0	0	0	0	0	0
ENST00000570683	0	0	0	0	0	0	0	0	0	0	0	0	0	0	0
ENST00000621991	0	0	0	0	0	0	0	0	0	0	0	0	0	0	0
ENST00000619816	0	0	0	0	0	0	0	0	0	0	0	0	0	0	0
ENST00000534447	0	8.1352	3.01343	14.6704	6.14864	11.7775	0	5.20413	7.00806	0	18.0705	5.6452	4	4.62011	5.50502
ENST00000534142	0	0	0	1.78136	7.88049	8.479	0	2	0	0	1.61412	0	0	0.407882	2.0314
ENST00000533478	0	0	0	0	2.58657	2.26847	0	0	0	0	0	0	0	0	0
ENST00000525539	0	0	0	0	0	0	0	0	0	0	0	0	0	0	0
ENST00000530363	0	0	0	0	3.53431	1	0	0	0	0	0	0	1	0	0
ENST00000299598	0	0	0	2.07573	0	0	0	1.01589	1	0	7.10465	0	1	0	0
ENST00000529079	0	0	0	0	0	0	0	0	0	0	0	0	0	0	0
ENST00000531391	0	0	0	0	0.409255	0.47502	0	0	0	0	3	0	0	0	0
ENST00000526632	0	0	0	0	0	0	0	0	0	0	0	0	0	0	0
ENST00000527937	0	0	1	0	2.05057	0	0	0	0	0	1	0	0	0	0
ENST00000529791	0	0	0	0	0	0	0	0	0	0	0	0	0	0	0
ENST00000337114	0	0	0	0	0	0	0	0	0	0	0	0	0	0	0
ENST00000523857	0	0	0	0	0	0	0	0	0	0	0	0	0	0	0
ENST00000521053	0	0	0	0	0	0	0	0	0	0	0	0	0	0	0
ENST00000430863	0	0	0	0	0	0	0	0	0	0	0	0	0	0	0
ENST00000521161	0	0	0	0	0	0	0	0	0	0	0	0	0	0	0
ENST00000621837	0	0	0	0	0	0	0	0	0	0	0	0	0	0	0
ENST00000645657	0	0	0	0	0	0	0	0.5	0	0	0.5	0	0	0	0
ENST00000634782	0	0.856215	2.47316	8.4	0	0	0	4.53392	0	0	0	0	0	4.20717	0
ENST00000634785	0	0	0	0	0	0	0	0	0	5.08833	0	0	0	0	0
ENST00000635170	0	0	0	0	3.7012	4.7304	0	11.9605	6.86941	0	10.5861	9.65334	0	0	1.82219
ENST00000635588	0	3.63737	1.60762	17.648	6.79208	2.47463	0	7.85481	1.01033	0.000171881	1.14036	7.92788	0	0.704614	0
ENST00000635275	0	0	0	0	2.46319	0.829878	0	0.43384	0.25	0	4.514	0.428651	0.333333	0	0
ENST00000634356	0	0	0	0	0	0	0.25	0	0	0	4.35217	0	0	0	0.144767
ENST00000635668	0	0	0	0	0	0	0	0	0	0	0	0	0	0	0
ENST00000635135	0	0	0	0	0	0	0	0	0	0	0	0	0	0	0
ENST00000638472	0	0	0	0	0	0	0	0	0	0	0	0	0	0	0
ENST00000640926	0	0	0	0	0	0	0	0	0	0	0	0	0	0	0
ENST00000638933	0	0	0	0	0	0	0	0	0	0	0	0	0	0	0
ENST00000639960	0	0	0	0	0	0	0	0	0	0	0	0	0	0	0
ENST00000638401	0	0	0	0	0	0	0	0	0	0	0	0	0	0	0
ENST00000640180	0	0	0	0	0	0	0	0	0	0	0	0	0	0	0
ENST00000639581	0	0	0	0	0	0	0	0	0	0	0	0	0	0	0
ENST00000639095	0	0	0	0	0	0	0	0	0	0	0	0	0	0	0
ENST00000618023	0	0	0	0	0	0	0	0	0	0	0	0	0	0	0
ENST00000639404	0	0	0	0	0	0	0	0	0	0	0	0	0	0	0
ENST00000640635	0	0	0	0	0	0	0	0	0	0	0	0	0	0	0
ENST00000640257	0	0	0	0	0	0	0	0	0	0	0	0	0	0	0
ENST00000633705	0	0	0	2.5	1.5	1	0	1	0	0	2.5	0	0	1	0
ENST00000611116	0	0	0	5	6	2	0	1	1	0	1	0	0	0	0
ENST00000390477	0	0	0	0	0	0	0	2	0	0	1	1	0	0	0
ENST00000622053	0	0	0	5.9881	2.99348	1.99308	0	4.9934	2	0	0	0	0	0.998114	3.99293
ENST00000632136	0	0	0	2.5	1.5	1	0	1	0	0	2.5	0	0	0	0
ENST00000466254	0	0	0	0.0118984	0.00652008	0.00692384	0	0.00660011	0	0	0	0	0	0.00188575	0.00707347
ENST00000443402	0	0	0	6	1	0	0	1	0	0	1	0	0	0	0
ENST00000436911	0	0	0	0	4	2	0	4	1	0	0	0	0	1	0
ENST00000390565	0	0	0	0	0	0	0	0	0	0	0	0	0	0	0
ENST00000390326	0	0	0	0	0	0	0	0	0	0	0	0	0	0	0
ENST00000390239	0	0	0	0	2	0	0	0	0	0	0	0	0	0	0
ENST00000463911	0	0	0	0	0	0	0	0	0	0	0	0	0	0	0
ENST00000488476	0	0	0	1	0	0	0	0	0	0	0	0	0	0	0
ENST00000461719	0	0	0	0	2	0	0	0	0	0	0	0	0	0	0
ENST00000633896	0	0	0	0	0	0	0	0	0	0	0	0	0	0	0
ENST00000390560	0	0	0	0	0	0	0	0	0	0	0	0	0	0	0
ENST00000390238	0	0	0	0	0	0	0	0	0	0	0	0	0	0	0
ENST00000390328	0	0	0	0	0	0	0	0	0	0	0	0	0	0	0
ENST00000390564	0	0	0	0	0	0	0	0	0	0	0	0	0	0	0
ENST00000390242	0	0	0	0	0	0	0	0	0	0	0	0	0	0	0
ENST00000390241	0	0	0	0	0	0	0	0	0	0	0	0	0	0	0
ENST00000634062	0	0	0	0	0	0	0	0	0	0	0	0	0	0	0
ENST00000390240	0	0	0	0	0	0	0	0	1	0	0	0	0	0	0
ENST00000390320	0	0	0	0	0	0	0	0	0	0	0	0	0	0	0
ENST00000390322	0	0	0	0	0	0	0	0	0	0	0	0	0	0	0
ENST00000390324	0	0	0	0	0	0	0	0	0	0	0	0	0	0	0
ENST00000633501	0	0	0	0	0	0	0	0	0	0	0	0	0	0	0
ENST00000631521	0	0	0	0	0	0	0	0	0	0	0	0	0	0	0
ENST00000390327	0	0	0	0	0	0	0	0	0	0	0	0	0	0	0
ENST00000390330	0	0	0	0	0	0	0	0	0	0	0	0	0	0	0
ENST00000631705	0	0	0	0	0	0	0	0	0	0	0	0	0	0	0
ENST00000632178	0	0	0	0	0	0	0	0	0	0	0	0	0	0	0
ENST00000641095	0	0	0	1.4601	1.46681	0	0	0	0	0	20.5141	0	1.39579	1.52999	0
ENST00000390545	0	0.0936137	0	19.797	22.6965	2.88843	0	0.945502	0.863385	0	3.89706	0.720317	0.382616	3.74582	2.22532
ENST00000641978	0	0	0	1.38472	0	0	0	2.85765	1.3258	0	28.3516	1.42149	0	0	0
ENST00000390543	0	0	0	8.30764	11	0.5	0	2.57118	4.3371	0	49.8538	9.78926	1	7	3
ENST00000641420	0	0	0	0	0	0	0	0	0	0	0	0	0	0	0
ENST00000390541	0	0	0	2	0	0	0	0	0	0	0	0	0	0	0
ENST00000390548	0	0	0	0	0.787671	1.58466	0	0	0.801246	0	1.18714	0	0	0	0
ENST00000390549	0	0	1	224.952	211.53	45.7897	0.5	14.5	1.19875	0	56.8803	6	8.5	42.1261	23.7421
ENST00000390542	0	1	0	0	0	0	0	0	0	0	0	0	0	0	0
ENST00000621803	0	1.90639	0	217.839	248.202	27.3628	0	14.0545	8.13661	0	64.3948	8.27968	4.2216	45.4719	26.2905
ENST00000637539	0	2.11009	0	9.49722	20.332	0	0	0	0	0	7.93352	0	3.56769	0	2.28612
ENST00000390559	0	6.44496	1.5	230.251	179.834	32	1	136	65	0	50.5332	6	6.21616	41	17.3569
ENST00000641837	0	0	0	0	0	0	0	0	0	0	0	0	0	0	0
ENST00000390547	0	12.3702	4.94756	732.415	443.931	108.218	0	57.2183	11.7621	0	54.6526	6.36177	14.8608	71.5994	38.1413
ENST00000641136	0	0	0	0	0	0	0	0	0	0	1.29003	0	0	0	0
ENST00000390551	0	0	0	13.7653	10.6391	3.19879	0	0.820852	0.12847	0	0.565204	0.444191	0.347176	0.644824	0.327475
ENST00000390556	0	0	0	0	1.13053	0	0	0	0	0	0	0	0	0	0
ENST00000613640	0	0	0	34	41.7389	24	0	1	0	0	0	0	1	1	8
ENST00000497872	0	0	0	0	0	0	0	0	0	0	0	0	0	0	0
ENST00000390539	0	0	0	17.7497	11.4297	1.43895	0	0	0	0	0	0	0	0	0
ENST00000390331	0	0	0	0	1.00994	4	0	0	0	0	0	0	0	0	0
ENST00000390323	0	12	0	306.254	407.001	67.0645	0	55.514	24	0	43.9818	1	7	76	30
ENST00000390321	0	0.631541	3	139.273	135.332	36.4527	0	21.8321	9.61382	0	18.5497	4.71877	1	33.1682	20.9512
ENST00000390237	0	18	9	1114	1179	302	0	187	77	0	381	54	44	194	176
ENST00000390325	0	2	0	269.746	220.788	58.9355	2	54.486	16	1	15.0182	2	12	26	25
ENST00000633714	0	12.3702	4.94756	732.415	443.931	108.218	0	57.2183	11.7621	0	54.6526	6.36177	14.8608	71.5994	38.1413
ENST00000626472	0	6.44496	1.5	230.251	179.834	32	1	136	65	0	50.5332	6	6.21616	41	17.3569
ENST00000632774	0	0	0	105.235	81.3609	21.8012	0	8.17915	0.87153	0	6.14476	3.55581	2.65282	5.35518	2.67253
ENST00000622473	0	6.25968	1.10489	333.421	256.708	64.1247	0	19.5634	3.47583	0	46.6947	3.27646	13.2784	61.8013	22.7174
ENST00000610670	0	0	0	2	0	0	0	0	0	0	0	0	0	0	0
ENST00000633698	0	0	0	0	1.13053	0	0	0	0	0	0	0	0	0	0
ENST00000631539	0	0	0	0	0.787671	1.58466	0	0	0.801246	0	1.18714	0	0	0	0
ENST00000631466	0	0	1	224.952	211.53	45.7897	0.5	14.5	1.19875	0	56.8803	6	8.5	42.1261	23.7421
ENST00000631402	0	1	0	0	0	0	0	0	0	0	0	0	0	0	0
ENST00000618981	0	0	0	8.30764	11	0.5	0	2.57118	4.3371	0	49.8538	9.78926	1	7	3
ENST00000390636	0	0	0	0	0	0	0	0	0	0	0	0	0	0	0
ENST00000390616	0	2	0	0	1.38435	0	0	0	0	0	0	0	0	0	0.999993
ENST00000390609	0	0	0	3.11487	7.49351	0.5	0	0.5	0.5	0	0	0	1	0	0
ENST00000632950	0	0	0	3.54561	7.71834	0	0	0	0	0	0	0	0	0	0
ENST00000620613	0	0	0	0	0	0	0	0	0	0	0	0	0	0	0
ENST00000621595	0	0	0	0	0	0	0	0	0	0	0	0	0	0	0
ENST00000633987	0	0	0	0.00849793	0.0156253	0	0	0	0	0	0	0	0	0.00202398	0
ENST00000617374	0	0	0	2	1	0	0	0	0	0	0	0	0	0	0
ENST00000632209	0	0	0	0	0	0	0	0	0	0	0	0	0	0	0
ENST00000438142	0	0	0	7	0	0	0	0	0	0	0	0	0	0	0
ENST00000390601	0	0	0	3.2138	0	0	0	0	0	0.5	0	0	0	0	0.5
ENST00000628219	0	0	0	0	0	0	0	0	0	0	0	0	0	0	0
ENST00000631869	0	0	0	1.52293	0	0	0	0	0	0	0	0	0	0	0
ENST00000633400	0	0	0	7.89388	5.0463	0	0	0	0	0	1.64774	0	0	0	1.33333
ENST00000633299	0	0	0	0.000634364	3	0.00031054	0	0	0	0	0	0	0	0	0
ENST00000557788	0	0	0	0	0	0	0	0	0	0	0	0	0	0	0
ENST00000468494	0	0	0	2.5	2	2	0	0	0	0	1	0	0	0.5	0.5
ENST00000622410	0	0	0	0	0	0	0	0	0	0	0	0	0	0	0
ENST00000390256	0	0	0	0	0	0	0	0	0	0	0	0	0	0.5	0
ENST00000490686	0	0	0	1.06262	0	0	0	0	0	0	0.5	0	0	0	0
ENST00000390627	0	0	0	2.95687	0.512578	0	0	0	0	0	0	0	1	0	0
ENST00000390622	0	0	0	1.98911	0	0	0	0	0	0	0	0	0	0	0
ENST00000390629	0	0	0	2	5.1508	0	0	0.5	0	0	0.5	0	0.5	0.5	0
ENST00000390615	0	0	0	13.7666	0.744899	5	0	0	0	0	0	0	1	1	1.33333
ENST00000390624	0	0	0	0	3.48524	0.5	0	0	0	0	0	0	0	0	0
ENST00000390612	0	0	0	0	0	0	0	0	0	0	0	0	0	0	0
ENST00000390605	0	0	0	6.99989	4.99987	0	0	0	0	0	0.999994	0	0	0.999991	0
ENST00000390604	0	0	0	0	0	0	0	0	0	0	0	0	0	0	0
ENST00000631943	0	0	0	0	0	0	0	0	0	0	0	0	0	0	0
ENST00000455737	0	0	0	2	2.68647	0	0	0	0	0	0.5	0	0	1	0
ENST00000390593	0	0	0	6.99937	0	1.99969	0	0	0	0	0	0	0	0	0
ENST00000424969	0	0	0	2.9915	5.58983	0	0	0	0	0	0	0	0	1.28055	0
ENST00000390639	0	0	0	0	0	0	0	0	0	0	0	0	0	0	0
ENST00000624687	0	0	0	0	0	0	0	1	0	0	1.99154	0	1	0	0
ENST00000390634	0	0	0	0	0	0	0	0	0	0	0	0	0	0	0
ENST00000390611	0	2.99312	0	2.99363	1.9935	0	0	0	0	0	0	0	0	0	0
ENST00000603660	0	0	0	7.89388	5.0463	0	0	0	0	0	1.64774	0	0	0	1.33333
ENST00000390619	0	0	0	11.3338	3.45512	1.99977	0	0.999969	0	0	0	0	0	0	0
ENST00000390618	0	0	0	0	0	0	0	0	0	0	0	0	0	0	0
ENST00000615784	0	0	0	0	0	0	0	0	0	0	0	0	0	0	0
ENST00000421835	0	0	0	0	0	0	0	0	0	0	0	0	0	0	0
ENST00000632980	0	0	0	0.000584085	0.000172899	0	0	0	0	0	0	0	0	0	7.51194e-05
ENST00000390318	0	0	0	0	0	0	0	0	0	0	0	0	0	0	0
ENST00000628287	0	0.995912	0	14.0791	34.9668	3.8895	0	0	0.975982	0	0	0	0	1.98631	0.979842
ENST00000618644	0	0	0	1	0	1.5	0	0	0	0	0	0	0	0	0.5
ENST00000630493	0	0	0	0	0	0	0	0	0	0	0	0	0	0	0
ENST00000610349	0	0	0	10	7.5	1	0	0.5	0	0	0	0	0	0	0
ENST00000628968	0	0	0	2.5	0	0	0	0	0	0	0	0	0	0	0
ENST00000618026	0	0	0	0	1.03753	0	0	0	0	0	0	0	0	0	0
ENST00000454421	0	0	0	0	0	0	0	0	0	0	0	0	0	0	0
ENST00000627132	0	0	0	0	0	0	0	0	0	0	0	0	0	0	0
ENST00000462693	0	0	0	0	0	0	0	0	0	0	0	0	0	0	0
ENST00000390265	0	0	0	0	0	0	0	0	0	0	0	0	0	0	0
ENST00000611734	0	0	0	0	0.333333	0	0	0	0	0	0	0	0	0	0
ENST00000448155	0	1	0	47	21.6879	2	0	2	1	0	2	0	0	7	0
ENST00000390598	0	1.99995	0	9.9266	13.9246	0	0	0	0	0	0	0	1.99969	0	0
ENST00000390595	0	0.5	0	3	4	1	0	0.5	0	0	0	0	0	1	0.5
ENST00000390283	0	0	0	6	5	0	0	0	0	0	0	0	0	1	1
ENST00000390630	0	0	0	0	1.3492	0	0	0	0	0	0	0	0	0	0
ENST00000390610	0	0	0	0	1.99993	0	0	0	0	0	0	0	0	0.999988	0
ENST00000390632	0	0	0	0	3.69141	0.999769	0	0	0	0	0	0	0	0	0
ENST00000390626	0	0	0	10.6362	0	0	0	0	0	0	1.99999	0	0	0.999991	0
ENST00000433072	0	0	0	0	1.04126	0	0	0	0	0	0	0	0	0	0
ENST00000621503	0	0	0	0	0	0	0	0	0	0	0	0	0	0	0
ENST00000390628	0	0	0	0	0	0	0	0	0	0	0	0	0	0	0
ENST00000390625	0	0	0	2.61071	0	0	0	0	0	0	0	0	0	0.5	0
ENST00000390603	0	0	0	0	0	0	0	2.99989	0	0	0	0	0	0.999915	0
ENST00000390597	0	0	0	2	1.5	1	0	0	0	0	0	0	0	0	0
ENST00000626108	0	0	0	0	0	0	0	0	0	0	0	0	0	0	2
ENST00000390621	0	0	0	0	0	0	0	0	0	0	0	0	0	0	0
ENST00000632099	0	0	0	1	0.5	0	0	0	0	0	0	0	0	0.5	0
ENST00000390633	0	0	0	0	0	0	0	0	0	0	0.00846265	0	0	0	0
ENST00000390607	0	0	0	12.8614	2.39794	0	0	0	0	0	0	0	0	0	1.99992
ENST00000390602	0	0	0	0	0	0	0	0	0	0	0	0	0	0	0
ENST00000390594	0	0	0	0	0	0	0	0	0	0	0	0	0	1.5	0
ENST00000465170	0	0	0	0	0	0	0	0	0	0	0	0	0	0	0
ENST00000480492	0	0	0	3	1.54362	0	0	0	0	0	0	0	0.5	0.5	0
ENST00000434710	0	0	0	0	0	0	0	0	0	0	0	0	0	0	0
ENST00000390617	0	0	0	0	0	0	0	0	0	0	0	0	0	0	0
ENST00000390277	0	0	0	2.08843	0	0	0	0	0	0	0	0	0	0	0
ENST00000390278	0	0	0	0	0	0	0	0	0	0	0	0	0	0	0
ENST00000468879	0	0	0	0	0	0	0	0	0	0	0	0	0	0	0
ENST00000471857	0	0	0	0	0	0	0	0	0	0	0	0	0	0	0
ENST00000443397	0	0	0	0	0	0	0	0	0	0	0	0	0	0	0
ENST00000604066	0	0	0	0	0	0	0	0	0	0	0	0	0	0	0
ENST00000629472	0	0	0	0	0	0	0	0	0	0	0	0	0	0	0
ENST00000627634	0	0	0	0	0	0	0	0	0	0	0	0	0	0	0
ENST00000390297	0	0.00408788	0	0.149607	0.550757	0.110497	0	0	0.0240182	0	0	0	0	0.0136923	0.0201582
ENST00000611391	0	0	0	4	3.09828	0	0	0	0	0	0	0	0	0	0
ENST00000484817	0	0	0	0	1	0	0	0.5	0	0	0	0	0	0	0
ENST00000390270	0	0	0	0	2.07072	0	0	0	0	0	0	0	0	0	0
ENST00000492446	0	0	0	0	0	0	0	0	0	0	0	0	0	0	0
ENST00000453673	0	0	0	0	0	1	0	0	0	0	0	0	0	0	0
ENST00000492167	0	0.5	0	19	11.0848	0.5	0	1.5	1.5	0	3	1	1	5	0.5
ENST00000483158	0	0	0	5.5	6.37162	0	0	2	0	0	2	0.5	0	1.33658	2
ENST00000631826	0	0	0	0	0	0	0	0	0	0	0	0	0	0	0
ENST00000632457	0	0.00688321	0	0.00637273	0.00649625	0	0	0	0	0	0	0	0	0	0
ENST00000632630	0	0	0	3.11487	7.49351	0.5	0	0.5	0.5	0	0	0	1	0	0
ENST00000495489	0	0	0	0	0	0	0	0	0	0	0	0	0	0	0
ENST00000632296	0	0	0	0	3.48524	0.5	0	0	0	0	0	0	0	0	0
ENST00000496168	0	0	0	11.3332	5.49006	0.5	0	0.5	0	0	3.5	0	1	0.5	0.5
ENST00000338912	0	0	0	0	0	0	0	0	0	0	0	0	0	0	0
ENST00000632173	0	0	0	0	0	0	0	0	0	0	0	0	0	0	0
ENST00000631755	0	0	0	0	0	0	0	0	0	0	0	0	0	0	0
ENST00000632977	0	0.5	0	3	4	1	0	0.5	0	0	0	0	0	1	0.5
ENST00000390304	0	0	0	5	0	0	0	0	0	0	0	0	0	0	0
ENST00000390302	0	0	0	0	0	0	0	0	0	0	0	0	0	0	0
ENST00000390303	0	0	0	0	0	0	0	0	0	0	0	0	0	0	0
ENST00000390305	0	0	0	13	12	1	0	0	0	0	0	0	0	2	1
ENST00000483379	0	0	0	0	0	0	0	0	0	0	0	0	0	0	0
ENST00000474213	0	0	0	0	0	0	0	0	0	0	0	0	0	0	0
ENST00000464162	0	0	0	0.5	0	0	0	0	0	0	0	0	0	0	0
ENST00000631710	0	0	0	0	0	0	0	0	0	0	0	0	0	0	0
ENST00000631807	0	0	0	5.38164	7.23631	0	0	3	0	0	1.70452	0	0	0	0
ENST00000632719	0	0	0	0	0	0	0	0	0	0	0	0	0	0	0
ENST00000390606	0	0	0	0	0	0	0	0	0	0	0	0	0	0	0
ENST00000390247	0	0	0	0	0	0	0	0	0	0	0	0	0	0	0
ENST00000377032	0	3	0	0	0	1	0	1	0	0	0	0	0	0	0
ENST00000491977	0	0	0	0	0	0	0	0	0	0	0	0	0	0	0
ENST00000612356	0	0	0	0	0	0	0	0	0	0	0	0	0	0	0
ENST00000498435	0	0	0	2.5	2.06327	0	0	0.5	0	0	0	0	0	0	0
ENST00000493819	0	0	0	2.10422	3.50994	0	0	0	1.5	0	1	0	0	0	0
ENST00000354689	0	0	0	0	0	0	0	0	0	0	0	0	0	0	0
ENST00000558425	0	0	0	0	0	0	0	0	0	0	0	0	0	0.358715	0
ENST00000620764	0	0	0	0.000170707	16	0	0	0	0	0	1.25012e-05	0	0	8.63044e-06	0
ENST00000633426	0	0	0	2.95687	0.512578	0	0	0	0	0	0	0	1	0	0
ENST00000632614	0	0	0	0	0	0	0	0	0	0	0	0	0	0	0
ENST00000632960	0	0	0	0	1.3492	0	0	0	0	0	0	0	0	0	0
ENST00000619078	0	0	0	2	5.1508	0	0	0.5	0	0	0.5	0	0.5	0.5	0
ENST00000633833	0	0	0	0	0	0	0	0	0	0	0	0	0	0	0
ENST00000390268	0	0	0	0	0	0	0	0	0	0	0	0	0	0	0
ENST00000509129	0	0	0	0	0	0	0	0	0	0	0	0	0	0	0
ENST00000390243	0	0	0	21	26	3	0	1	1	0	0	1	0	6	2
ENST00000390271	0	0	0	0	0	0	0	0	0	0	0	0	0	0	0
ENST00000417279	0	0	0	1.56629	0	0	0	0	0	0	0	0	1	1.32685	0
ENST00000429992	0	0	0	0	0	0	0	0	0	0	0	0	0	0	0
ENST00000560045	0	0	0	0	0	0	0	0	0	0	0	0	0	0	0
ENST00000479981	0	0	0	0	0	0	0	0	0	0	0	1.5	0	0	0
ENST00000390252	0	0	0	9.67264	11.0082	0	0	0	0	0	0	0	0	0	0
ENST00000622028	0	0	0	0	0	0	0	0	0	0	0	0	0	0	0
ENST00000632882	0	0	0	0	0	0	0	0	0	0	3.61731e-08	0	0	0	0
ENST00000390309	0	0	0	3	9	4	0	2	2	0	0	0	0	1	0
ENST00000390307	0	0	0	0	0	0	0	0	0	0	0	0	0	0	0
ENST00000390244	0	0	0	0	0.5	0	0	0.5	0	0	0	0	0	0	0
ENST00000632211	0	0	0	2.61071	0	0	0	0	0	0	0	0	0	0.5	0
ENST00000498574	0	0	0	0	0	0	0	0	0	0	0	0	0	0	0
ENST00000630556	0	0	0	0	0	0	0	0	0	0	0	0	0	0	0
ENST00000390306	0	0	0	5.48869	1	0	0	0	0	0	0	0	0	0	0
ENST00000390287	0	0	0	4	0	0	0	4	0	0	0	0	0	0	0
ENST00000640991	0	0	0	0	0	1	0	0	0	0	0	0	0	0	0
ENST00000436451	0	0	0	0	0	0	0	0	0	0	3	0	0	0	0
ENST00000453166	0	0	0	0	0	0	0	0	0	0	0	0	0	0	0
ENST00000558026	0	0	0	0	0	1	0	1	0	0	0.543927	0	0	0	1
ENST00000390313	0	0	0	0	0	0	0	0	0	0	0	0	0	0	0
ENST00000390312	0	0	0	17.9735	17.5952	1.9535	0	0	0	0	2	0	0	0	1
ENST00000425181	0	0	0	0	0	0	0	0	0	0	0	0	0	0	0
ENST00000633602	0	0	0	0	0.000127382	0	0	0	0	0	0	0	0	0	0
ENST00000614315	0	0	0	0	0	0	0	0	0	0	0	0	0	0	0
ENST00000632052	0	0	0	0	0	0	0	0	0	0	0	0	0	0	0
ENST00000633040	0	0	0	0	0	0	0	0	0	0	0	0	0	0	0
ENST00000633618	0	0	0	0.000353354	0.000176394	0.000228857	0	3.11532e-05	0	0	0	0	0	0	0
ENST00000612474	0	2.36581e-06	0	0	2.61598e-05	0	0	0	0	0	0	0	0	0	6.76216e-06
ENST00000632076	0	0	0	0	0	0	0	0	0	0	0	0	0	0	0
ENST00000633147	0	0	0	0.000112346	0.000133295	0	0	0	0	0	6.25061e-06	0	0	8.63044e-06	0
ENST00000632959	0	0	0	6.50482	3.0635	0	0	0.000105257	0	0	0	0	0	8.50854e-05	0
ENST00000633988	0	4.91924e-05	0	0.000450804	0.00100401	0	0	0	0	0	0	0	0.000309391	0	0
ENST00000632333	0	0	0	1	0.5	0	0	0	0	0	0	0	0	0.5	0
ENST00000633752	0	0	0	1.81802	1.28166	0	0	0	0	0	0	0	0	0	0
ENST00000634015	0	0	0	3.2138	0	0	0	0	0	0.5	0	0	0	0	0.5
ENST00000631975	0	0	0	0	0	0	0	0	0	0	0	0	0	0	0
ENST00000390319	0	0	0	6	4	2	0	0	0	0	1	0	0	4	4
ENST00000390289	0	0	0	6	5	2	0	2	0	0	13	0	2	0	3
ENST00000482769	0	0	0	7.5	6	0	0	0	0	0	1.22804	0	0	1	0
ENST00000565407	0	0	0	0	0	0	0	0	0	0	0	0	0	0	0
ENST00000632846	0	0	0	0	0.000359587	0.000230816	0	0	0	0	0	0	0	0	0
ENST00000633570	0	0	0	3.66587	0	0	0	0	0	0	0	0	0	2	0
ENST00000631379	0	0	0	2	2.68647	0	0	0	0	0	0.5	0	0	1	0
ENST00000390308	0	0	0	25	23	3	0	1	0	0	0	0	0	0	2
ENST00000390316	0	0	0	4	1	0	0	0	0	0	0	0	0	0	0
ENST00000390311	0	0	0	0	1	0	0	0	0	0	0	0	0	0	0
ENST00000473726	0	0	0	2	0	0	0	0	0	0	0	0	0	0	1
ENST00000558152	0	0	0	0	0.333333	0	0	0	0	0	0	0	0	0	0
ENST00000631708	0	0	0	0	0	0	0	0	0	0	0	0	0	0	0
ENST00000632105	0	0	0	0.01089	0	0	0	0	0	0	0	0	0	0	0
ENST00000631785	0	0	0	0	0	0	0	0	0	0	0	0	0	0	0
ENST00000390315	0	0	0	14	6	2	0	0	0	0	0	0	0	2	0
ENST00000633446	0	0	0	6	0	0	0	0	0	0	0	0	1	0	0
ENST00000632225	0	0	0	0	0	0	0	0	0	0	0	0	0	0	0
ENST00000626489	0	0	0	0	0	0	0	0	0	0	0	0	0	2	0
ENST00000633350	0	0	0	0	0	0	0	0	0	0	0	0	0	1.5	0
ENST00000390285	0	0	0	19	5	2	0	0	0	0	0	0	1	3	0
ENST00000390300	0	0	0	2.5	0	0	0	0	0	0	0	0	0	0	0
ENST00000558565	0	0	0	0	0	0	0	0	0	0	0	0	0	0	0
ENST00000632005	0	0	0	0	0	0	0	0	0	0	0	0	0	0	0
ENST00000567458	0	0	0	0	0	0	0	0	0	0	0	0	0	0	0
ENST00000632151	0	0	0	0	2.36761	1	0	0	0	0	0	0	0	0	0
ENST00000633490	0	0	0	0	7.04699e-05	0	0	0	0	0	0	0	0	1.16136e-05	0
ENST00000390301	0	0	0	0	1.03753	0	0	0	0	0	0	0	0	0	0
ENST00000620395	0	0	0	17	13.9595	0	0	7	5	0	2	0	0	2	2
ENST00000390310	0	0	0	0	2.08479	0	0	0	0	0	0	0	0	0	0
ENST00000560724	0	0	0	2	1.5	1	0	0	0	0	0	0	0	0	0
ENST00000390298	0	0	0	1	0	1.5	0	0	0	0	0	0	0	0	0.5
ENST00000390296	0	0	0	0	0	0	0	0	0	0	0	0	0	0	0
ENST00000390294	0	0	0	6.77126	8.40742	3	0	3	0	0	2	0	1	0	4
ENST00000390293	0	0	0	0	0	0	0	0	0	0	0	0	0	0	0
ENST00000390291	0	0	0	0	0	0	0	0	0	0	0	1	0	0	0
ENST00000390290	0	1	0	10	17	0	0	0	1	0	3	0	0	2	1
ENST00000390282	0	0	0	1	5	0	0	0	0	0	0	0	0	0	0
ENST00000390286	0	0	0	0	0	0	0	0	0	0	0	0	0	0	0
ENST00000390284	0	0	0	1	1	1	0	0	0	0	0	0	0	0	0
ENST00000390299	0	0	0	10	7.5	1	0	0.5	0	0	0	0	0	0	0
ENST00000562905	0	0	0	0	0	0	0	0	0	0	0	0	0	0	0
ENST00000570121	0	0	0	0	0	0	0	0	0	0	0	0	0	0	0
ENST00000390314	0	1	0	6.53783	9.36049	0	0	0	0	0	0	0	0	0	2
ENST00000390295	0	0	0	6	15	1	0	0	0	0	0	0	0	0	0
ENST00000427632	0	0	0	2	0	2	0	0	0	0	0	0	2	0	0
ENST00000632585	0	0	0	0	0.5	0	0	0.5	0	0	0	0	0	0	0
ENST00000632205	0	0	0	11.3332	5.49006	0.5	0	0.5	0	0	3.5	0	1	0.5	0.5
ENST00000632891	0	0	0	0.5	0	0	0	0	0	0	0	0	0	0	0
ENST00000633250	0	0	0	0	0	0	0	0	0	0	0	0	0	0	0
ENST00000631614	0	0	0	0	0	0	0	0	0	0	0	0	0	0	0
ENST00000633273	0	0	0	2.10422	3.50994	0	0	0	1.5	0	1	0	0	0	0
ENST00000632088	0	0	0	5.5	6.37162	0	0	2	0	0	2	0.5	0	1.33658	2
ENST00000632502	0	0	0	3	1.54362	0	0	0	0	0	0	0	0.5	0.5	0
ENST00000632887	0	0	0	9.67264	11.0082	0	0	0	0	0	0	0	0	0	0
ENST00000632011	0	0	0	0	0	0	0	0	0	0	0	1.5	0	0	0
ENST00000632229	0	0	0	1.06262	0	0	0	0	0	0	0.5	0	0	0	0
ENST00000632822	0	0.5	0	19	11.0848	0.5	0	1.5	1.5	0	3	1	1	5	0.5
ENST00000631699	0	0	0	0	0	0	0	0	0	0	0	0	0	0.5	0
ENST00000633851	0	0	0	0	1	0	0	0.5	0	0	0	0	0	0	0
ENST00000631531	0	0	0	2.5	2.06327	0	0	0.5	0	0	0	0	0	0	0
ENST00000633682	0	0	0	7.5	6	0	0	0	0	0	1.22804	0	0	1	0
ENST00000632910	0	0	0	2.5	2	2	0	0	0	0	1	0	0	0.5	0.5
ENST00000634204	0	0	0	0	0.333333	0	0	0	0	0	0	0	0	0	0
ENST00000632835	0	0	0	2	0	0	0	0	0	0	0	0	0	0	1
ENST00000632103	0	0	0	0	0	0	0	0	0	0	0	0	0	0	0
ENST00000631411	0	0	0	0	0	0	0	0	0	0	0	0	0	0	0
ENST00000632811	0	0	0	0	0	0	0	0	0	0	0	0	0	0	0
ENST00000632384	0	0	0	0	0	0	0	0	0	0	0	0	0	0	0
ENST00000390530	0	0	0	0	0	0	0	0	0	0	0	0	0	0	0
ENST00000390525	0	0	0	0	0	0	0	0	0	0	0	0	0	0	0
ENST00000390526	0	0	0	0	0	0	0	0	0	0	0	0	0	0	0
ENST00000390517	0	0	0	0	0	0	0	0	0	0	0	0	0	0	0
ENST00000390506	0	0	0	0	0	0	0	0	0	0	0	0	0	0	0
ENST00000390496	0	0	0	0	0	0	0	0	0	0	0	0	0	0	0
ENST00000390493	0	0	0	0	0	0	0	0	0	0	0	0	0	0	0
ENST00000390499	0	0	0	0	0	0	0	0	0	0	0	0	0	0	0
ENST00000390495	0	0	0	0	0	0	0	0	0	0	0	0	0	0	0
ENST00000390486	0	0	0	0	0	0	0	0	0	0	0	0	0	0	0
ENST00000390479	0	0	0	0	0	0	0	0	0	0	0	0	0	0	0
ENST00000631840	0	0	0	0	0	0	0	0	0	0	0	0	0	0	0
ENST00000390413	0	0	0	0	0	0	0	0	0	0	0	0	0	0	0
ENST00000390412	0	0	0	0	0	0	0	0	0	0	0	0	0	0	0
ENST00000633553	0	0	0	0	0	0	0	0	0	0	0	0	0	0	0
ENST00000633780	0	0	0	0	0	0	0	0	0	0	0	0	0	0	0
ENST00000390516	0	0	0	0	0	0	0	0	0	0	0	0	0	0	0
ENST00000390515	0	0	0	0	0	0	0	0	0	0	0	0	0	0	0
ENST00000390512	0	0	0	0	0	0	0	0	0	0	0	0	0	0	0
ENST00000390509	0	0	0	0	0	0	0	0	0	0	0	0	0	0	0
ENST00000390504	0	0	0	0	0	0	0	0	0	0	0	0	0	0	0
ENST00000390505	0	0	0	0	0	0	0	0	0	0	0	0	0	0	0
ENST00000390491	0	0	0	0	0	0	0	0	0	0	0	0	0	0	0
ENST00000390490	0	0	0	0	0	0	0	0	0	0	0	0	0	0	0
ENST00000390488	0	0	0	0	0	0	0	0	0	0	0	0	0	0	0
ENST00000390497	0	0	0	0	0	0	0	0	0	0	0	0	0	0	0
ENST00000390511	0	0	0	0	0	0	0	0	0	0	0	0	0	0	0
ENST00000390498	0	0	0	0	0	0	0	0	0	0	0	0	0	0	0
ENST00000390417	0	0	0	0	0	0	0	0	0	0	0	0	0	0	0
ENST00000390514	0	0	0	0	0	0	0	0	0	0	0	0	0	0	0
ENST00000390489	0	0	0	0	0	0	0	0	0	0	0	0	0	0	0
ENST00000390480	0	0	0	0	0	0	0	0	0	0	0	0	0	0	0
ENST00000390520	0	0	0	0	0	0	0	0	0	0	0	0	0	0	0
ENST00000390519	0	0	0	0	0	0	0	0	0	0	0	0	0	0	0
ENST00000390513	0	0	0	0	0	0	0	0	0	0	0	0	0	0	0
ENST00000390474	0	0	0	0	0	0	0	0	0	0	0	0	0	0	0
ENST00000634213	0	0	0	0	0	0	0	0	0	0	0	0	0	0	0
ENST00000390419	0	0	0	0	0	0	0	0	0	0	0	0	0	0	0
ENST00000390416	0	0	0	0	0	0	0	0	0	0	0	0	0	0	0
ENST00000633713	0	0	0	0	0	0	0	0	0	0	0	0	0	0	0
ENST00000390534	0	0	0	0	0	0	0	0	0	0	0	0	0	0	0
ENST00000390494	0	0	0	0	0	0	0	0	0	0	0	0	0	0	0
ENST00000390414	0	0	0	0	0	0	0	0	0	0	0	0	0	0	0
ENST00000633660	0	0	0	0	0	0	0	0	0	0	0	0	0	0	0
ENST00000634149	0	0	0	0	0	0	0	0	0	0	0	0	0	0	0
ENST00000631600	0	0	0	0	0	0	0	0	0	0	0	0	0	0	0
ENST00000632228	0	0	0	0	0	0	0	0	0	0	0	0	0	0	0
ENST00000390510	0	0	0	0	0	0	0	0	0	0	0	0	0	0	0
ENST00000390533	0	0	0	0	0	0	0	0	0	0	0	0	0	0	0
ENST00000390532	0	0	0	0	0	0	0	0	0	0	0	0	0	0	0
ENST00000390487	0	0	0	0	0	0	0	0	0	0	0	0	0	0	0
ENST00000390485	0	0	0	0	0	0	0	0	0	0	0	0	0	0	0
ENST00000390415	0	0	0	0	0	0	0	0	0	0	0	0	0	0	0
ENST00000390531	0	0	0	0	0	0	0	0	0	0	0	0	0	0	0
ENST00000390528	0	0	0	0	0	0	0	0	0	0	0	0	0	0	0
ENST00000390492	0	0	0	0	0	0	0	0	0	0	0	0	0	0	0
ENST00000390418	0	0	0	0	0	0	0	0	0	0	0	0	0	0	0
ENST00000390507	0	0	0	0	0	0	0	0	0	0	0	0	0	0	0
ENST00000390482	0	0	0	0	0	0	0	0	0	0	0	0	0	0	0
ENST00000390473	0	0	0	0	0	0	0	0	0	0	0	0	0	0	0
ENST00000390535	0	0	0	0	0	0	0	0	0	0	0	0	0	0	0
ENST00000390523	0	0	0	0	0	0	0	0	0	0	0	0	0	0	0
ENST00000612375	0	0	0	0	0	0	0	0	0	0	0	0	0	0	0
ENST00000390481	0	0	0	0	0	0	0	0	0	0	0	0	0	0	0
ENST00000390476	0	0	0	0	0	0	0	0	0	0	0	0	0	0	0
ENST00000390475	0	0	0	0	0	0	0	0	0	0	0	0	0	0	0
ENST00000390484	0	0	0	0	0	0	0	0	0	0	0	0	0	0	0
ENST00000390527	0	0	0	0	0	0	0	0	0	0	0	0	0	0	0
ENST00000390524	0	0	0	0	0	0	0	0	0	0	0	0	0	0	0
ENST00000390521	0	0	0	0	0	0	0	0	0	0	0	0	0	0	0
ENST00000390518	0	0	0	0	0	0	0	0	0	0	0	0	0	0	0
ENST00000632951	0	0	0	0	0	0	0	0	0	0	0	0	0	0	0
ENST00000634000	0	0	0	0	0	0	0	0	0	0	0	0	0	0	0
ENST00000632041	0	0	0	0	0	0	0	0	0	0	0	0	0	0	0
ENST00000633936	0	0	0	0	0	0	0	0	0	0	0	0	0	0	0
ENST00000390536	0	0	0	0	0	0	0	0	0	0	0	0	0	0	0
ENST00000390508	0	0	0	0	0	0	0	0	0	0	0	0	0	0	0
ENST00000390503	0	0	0	0	0	0	0	0	0	0	0	0	0	0	0
ENST00000390502	0	0	0	0	0	0	0	0	0	0	0	0	0	0	0
ENST00000614481	0	0	0	0	0	0	0	0	0	0	0	0	0	0	0
ENST00000390483	0	0	0	0	0	0	0	0	0	0	0	0	0	0	0
ENST00000632996	0	0	0	0	0	0	0	0	0	0	0	0	0	0	0
ENST00000633836	0	0	0	0	0	0	0	0	0	0	0	0	0	0	0
ENST00000633209	0	0	0	0	0	0	0	0	0	0	0	0	0	0	0
ENST00000633188	0	0	0	0	0	0	0	0	0	0	0	0	0	0	0
ENST00000631745	0	0	0	0	0	0	0	0	0	0	0	0	0	0	0
ENST00000633891	0	0	0	0	0	0	0	0	0	0	0	0	0	0	0
ENST00000633507	0	0	0	0	0	0	0	0	0	0	0	0	0	0	0
ENST00000390333	0	0	0	0	0	0	0	0	0	0	0	0	0	0	0
ENST00000390338	0	0	0	0	0	0	0	0	0	0	0	0	0	0	0
ENST00000390334	0	0	0	0	0	0	0	0	0	0	0	0	0	0	0
ENST00000390339	0	0	0	0	0	0	0	0	0	0	0	0	0	0	0
ENST00000390337	0	0	0	0	0	0	0	0	0	0	0	0	0	0	0
ENST00000622253	0	0	0	2.43938	0	1	0	4.1377	0	0	9.42085	0	0	4	1
ENST00000619401	0	0	0	0	0	0	0	0	0	0	0	0	0	0	0
ENST00000611363	0	0	0	0	0	0	0	0	0	0	0	0	0	0	0
ENST00000610645	0	0	0	0	0	0	0	0	0	0	0	0	0	0	0
ENST00000620820	0	0	0	0	0	0	0	0	0	0	0	0	0	0	0
ENST00000618995	0	0	0	0	0	0	0	0	0	0	0	0	0	0	0
ENST00000617253	0	1	0	3.1412	0	1.01184	0	2.01059	0	0	1.06787	1	0	0	1
ENST00000630633	0	8	1	19.8453	11	3.5	0	8	3.5	1.5	28.5	5	3.5	11	6.5
ENST00000627396	0	0	0	0.654741	0	0	0	0	0	0	0	0	0	0	0
ENST00000626704	0	0	0	0	0	0.5	0	0	0	0	0	0	0	0	0
ENST00000616938	0	0	0	46.0948	10.3014	15.771	0	12.6619	0	0	0	0	0	0	0
ENST00000613260	0	0	0	0	0	0	0	0	0	0	0	0	0	0	0
ENST00000614143	0	0	0	0	0	0	0	0	0	0	0	0	0	0	0
ENST00000618382	0	0	0	0	0	0	0	0	0	0	0	0	0	0	0
ENST00000615345	0	0	0	0	0	0	0	0	0	0	0	0	0	0	0
ENST00000611599	0	0	0	0	0	0	0	0	0	0	0	0	0	0	0
ENST00000617446	0	0	0	0	0	0	0	0	0	0	0	0	0	0	0
ENST00000622524	0	0	0	0	0	0.460187	0	0.360263	0	0	0	0	0	0	0
ENST00000614734	0	0	0	0	0	0	0	0	0	0	0	0	0	0	0
ENST00000616209	0	0	0	0	0.836672	0	0	0	0	0	2.21286	0	0	0	0
ENST00000627846	0	0	0	0	0	0	0	0	0	0	0	0	0	0	0
ENST00000613649	0	0	0	0	0	0	0	0	0	0	0	0	0	0	0
ENST00000614889	0	0	0.1	0.101836	0	0	0	0	0	0	0.21535	0	0	0.103697	0
ENST00000616277	0	0	0.7	3.30184	1.7	0.173185	0	0.279585	0.243258	0	0.817104	0	0.232473	1.21509	0
ENST00000610953	0.0502626	70.2635	25.7805	418.07	116.211	25.1149	0.0532991	37.9023	31.4546	1.01258	138.179	23.5411	56.6734	131.721	88.8968
ENST00000630852	0	0	0	0	0	0	0	0	0	0	0	0	0	0	0
ENST00000621588	0	0	0	0	0	1.81013	0	0	0	0	7.1411	1.65815	0	0	0
ENST00000610903	0	4.46919	0	16.7918	8.46028	0	0	3.60501	0	0	4.18464	0	0	4.20091	3.28859
ENST00000611619	0	0	0	0	0	0.5	0	0	0	0	0	0	0	0	0
ENST00000612105	0	0	0	0	0	0	0	0	0	0	0	0	0	0	0
ENST00000613042	0	0	0	0	0	0	0	0	0	0	0	0	0	0	0
ENST00000619907	0	0	0	0	0	0.170118	0	0.0247721	0	0	0.625	0	0	0	0.187575
ENST00000617097	0	0	0	0	0	0	0	0	0	0	0	0	0	0	0
ENST00000621018	0	0	0	0	0	0	0	0	0	0	0	0	0	0	0
ENST00000361390	147	16637.7	7882.73	98782.6	36024.5	16427.2	326	30790.2	22148.7	3700	73907.4	21778.8	32948.9	53720.6	56741.3
ENST00000361453	113	17252.1	7928.98	73543.8	34574.8	16657.9	170.898	19535.2	12550.1	2695.76	68591.3	18703.8	27410.6	49701.3	52784.1
ENST00000361624	669	68730.8	35400.8	361688	133203	62422.5	1186	108863	90654.1	15221	296667	96183.1	105377	171843	171511
ENST00000361739	184	22304	10668	95513	33198	14940	280	22875	17772	3378	77933	20181	28975	51153	47125
ENST00000361851	13	811	406	2698	1886	1379	10	1406	1287	124	3070	1062	971	1741.35	1908
ENST00000361899	116	15226.8	6612.97	56287.9	29907.4	13770	177.838	21539.7	14783.7	2131.4	57993.7	15895.1	21971.4	36651.9	41875.8
ENST00000362079	162	21582	11026	102797	37588	17936	318	32049	23947	3808	82568	25786	33442	61723	63616
ENST00000361227	36	5752	2724	23445	12488	6145	45	9024	6542	786	23226	6441	5895	11616	13619
ENST00000361335	21	2103	1079	12675	5467	2504	33	3820	3450	486	9968	3325	4944	8312	8742
ENST00000361381	352	38593	18044	205691	75748	34664	391	43248	32095	5631	111558	35924	58027	91944	94144
ENST00000615688	0	0	0	2.84723	0	0	0	0.771742	0.333333	0	0	0	0	0	0
ENST00000361567	144	16602	8386	89512	37811	15572	272	28811	22843	3576	74265	23502	33605	48495	51761
ENST00000361681	64	9052	4685	40592	19957	9747	150	13625	9361	1371	34933	10646	13287	21092	23186
ENST00000361789	160	21676	9717	97571	41103	19629	328	34718	26417	4101	95739	28556	32010	63210	66758
ENST00000619792	0	0.690772	0	0	0	0	0	0	0	0	0	0	0	0.666667	0
ENST00000621307	0	2.83339	1.91604	18.1648	5.9438	3.05416	0	3.57363	2.41666	0	12.4439	2.77413	1	2.86412	4.30305
ENST00000630979	0	235.889	96.8555	1510.13	488.874	131.168	1.49959	254.503	116.632	1	568.555	102.641	173.216	465.372	304.253
ENST00000627647	0	0	0	0	0	0	0	0	0	0	0	0	0	0	0
ENST00000625669	0	8.90352	0.857882	12.708	15.0168	7.74888	0	16.8084	0.826811	0	31.5805	3.28966	0.823498	3.49702	8.97862
ENST00000625844	0	0	0	3.03407	0	0	0	0.588739	0	0	2.26668	0	0	0	0
ENST00000629468	0	0	0	0	0	0	0	2.36226	0	0	0	0	0	0	0
ENST00000631188	0	0	0	0	1.20746	0	0	0.594082	0	0	0.5627	0	0	0.579371	0
ENST00000627260	2.5	0	0	0	0	0	0.000407851	0	0	0	0	0	0	0	0
ENST00000628986	0	0	0	1.45321	0	0	0	0	0	0	3.5456	0	2.38983	0	0
ENST00000629488	0	0.707494	2.28659	5.17547	2.40047	2.08287	0	4.12482	2.5416	0	3.48994	0.569051	0.570327	6.04996	1.26822
ENST00000621049	0	0	0	3.91622	0	0	0	0	0	0	0.0651636	0	40.4746	0	0
ENST00000613680	0	0	0	0	0	0	0	0	0	0	1.19188e-06	0	0	0	0
ENST00000612628	0	16.5174	3.77269	96.6693	55.224	20.0826	0	59.3024	0	0.436168	157.498	11.271	0	26.2939	8.90979
ENST00000631203	0	0	0	0	0	0	0	0	0	0	0	0	0	0	0
ENST00000549900	0	0	0	0	0	0	0	0	0	0	0	0	0	0	0
ENST00000553245	0	0	14	0	0	0	0	0.74704	0	0	0	0	0	0	0
ENST00000610406	0	2.83339	1.91604	18.1648	5.9438	3.05416	0	3.57363	2.41666	0	12.4439	2.77413	1	2.86412	4.30305
ENST00000621612	0	0	0	0	0	0	0	0	0	0	0	0	0	0	0
ENST00000611602	0	0	0	0	0	0	0	0	0	0	0	0	0	0	0
ENST00000620636	0	0	0	0	0	0	0	0	0	0	0	0	0	0	0
ENST00000617993	0	0	0	0	0	0	0	0	0	0	0	0	0	0	0
ENST00000618710	0	0	0	0	0	0	0	0	0	0	0	0	0	0	0
ENST00000621506	0	0	0	0	0	0	0	0	0	0	0	0	0	0	0
ENST00000617210	0	0	0	0	0	0	0	0	0	0	0	0	0	0	0
ENST00000611450	0	0	0	0	0	0	0	0.0513625	0	0	0.0157008	0	0.023348	0	0.0739056
ENST00000622042	0	0	0	0	0	0	0	0	0	0	0	0	0	0	0
ENST00000619664	0	0	0	0	0	0	0	0	0	0	0	0	0	0	0
ENST00000622864	0	0	0	0	0	0	0	0	0	0	0	0	0	0	0
ENST00000618789	0	0	0	0	0	0	0	0	0	0	0	0	0	0	0
ENST00000613888	0	0	0	0	0	0.460187	0	0.360263	0	0	0	0	0	0	0
ENST00000615811	0	0	0	0	0	0	0	0	0	0	0	0	0	0	0
ENST00000614984	0	0	0	0	0.836672	0	0	0	0	0	2.21286	0	0	0	0
ENST00000616686	0	0	0	0	0	0	0	0	0	0	0	0	0	0	0
ENST00000622636	0	0	0	0	0	1.81013	0	0	0	0	7.1411	1.65815	0	0	0
ENST00000620861	0	4.46919	0	16.7918	8.46028	0	0	3.60501	0	0	4.18464	0	0	4.20091	3.28859
ENST00000629980	0	20.2697	4.19191	72.1559	26.849	5.09548	0	17.8031	8.5	0	77.036	5.20936	8.71841	33.2876	15.4082
ENST00000628950	0	0	1.80809	3.67128	0.942875	1.05238	0	2.69685	0	0	8.08118	1.04986	1.78159	0	2.09176
ENST00000593796	0	0	0	0	0	0	0	0	0	0	2	0	0	0	0
ENST00000600100	0	0	0	0	0	0	0	0	1	0	0	0	0	0	4
ENST00000602178	0	0	0	0	0	0	0	0	0	0	0	0	0	0	0
ENST00000595790	0	0	1	0	2.55784	0	0	2	0	0	0	0	0	0	0
ENST00000599206	0	0	0	4	0.44216	1	0	0	0	0	0	0	0	0	0
ENST00000600330	0	0	0	0	0	0	0	0	0	0	0	0	0	0	0
ENST00000357701	0	0	1	0	0	0	0	0	0	0	0	0	0	0	0
ENST00000597498	0	0	0	0	0	0	0	0	0	0	0	0	0	0	0
ENST00000270645	0	14.6396	13	116.033	93.1041	43.337	0	85.2695	22.4962	1	247.881	17.9361	3.22894	10	10.1752
ENST00000597801	0	2.47776	0	1.10017	15.9543	13.4408	0	12.1296	4.50377	0	68.1189	2	2.43093	1	2
ENST00000593644	0	0	0	0	0	0	0	0	0	0	0	0	0	0	0
ENST00000598833	0	0	0	0	0	0	0	1.31927	0	0	0	0	0	0	0
ENST00000593483	0	2.88263	0	15.8664	9.94159	7.22214	0	9.28164	6.69183e-07	0	0	0.063882	1.34013	0	1.82481
ENST00000617584	0	0	0	0	0	0	0	0	0	0	0	0	0	0	0
ENST00000251691	0	0	1	9.42792	3	2	0	1	6.05242	1	1.00007	0	3	7	3.00126
ENST00000261893	0	24.0888	8.40616	73.7425	49.7819	15.4973	0	38.6508	23.0701	2.43773	142.696	50.3302	18.4534	56.3283	25.8834
ENST00000413507	0	4.91119	5.61322	24.2575	16.7084	7.44116	0	11.3492	9.32391	2.25607	24.5058	7.24956	6.5466	2.69449	21.1166
ENST00000557972	0	0	0	0	2.31238	7.22022	0	0	1.60604	0.306199	0	0	0	0	0
ENST00000559782	0	0	0	0	1.24049	0	0	0	0	0	0	0	0	0	0
ENST00000546954	0	14	11	96	44	7	0	24	9	0	70.0381	20	23	54	33
ENST00000302432	1	0	0	0	0	0	0	0	0	0	2.96186	0	0	0	0
ENST00000265310	0	0	0	0	0	0	0	0	0	0	0	0	0	0	0
ENST00000439304	0	0	0	0	0	0	0	0	0	0	0	0	0	0	0
ENST00000442623	0	0	0	0	0	0	0	0	0	0	0	0	0	0	0
ENST00000642090	0	0	0	0	0	0	0	0	0	0	0	0	0	0	0
ENST00000330500	0	0	0	0	0	0	0	0	0	0	0	0	0	0	0
ENST00000641868	0	4.04666	4	12.3151	9.10253	6.14241	0	14.0867	1.19369	1	27.131	2.04658	1	4	4
ENST00000306687	0	0	0	0	0	0	0	0	0	0	0	0	0	0	0
ENST00000222339	0	0	0	0	0	0	0	0	0	0	0	0	0	0	0
ENST00000600245	0	6	3	50.6377	5.08744	4	0	0	4	0	10.1805	0	0	4	0
ENST00000597391	0	0	0	0	0	0	0	0	0	0	0	0	0	0	0
ENST00000359044	2	0	0	2.3623	0.912558	0	0	9	0	0	11.8195	4	2	0	3
ENST00000496055	0	0	0	24.6957	26.7069	0	0	9.04688	2.82475	0	9.90645	0	0	0	0
ENST00000319942	0	69.5777	24.2821	197.803	40.9377	10.677	1	39.2504	20.222	0	59.6391	20.0982	67.1318	138.945	101.64
ENST00000473406	0	0	0	1.79863	0	0	0	0	1.71851	0	0	0	0	0	0
ENST00000485459	0	3.66738	2	11.0002	0	1.68263	0	1.89052	0	0	5.92512	0	0	1.32582	2
ENST00000370826	0	0	0	0	0	0.100112	0	0	0	0	0	0	0	0	0
ENST00000497648	0	3	0	0	0	0	0	0	0	0	0	0	0	0	0
ENST00000462042	0	0	0	0	0	0	0	0	0	0	0	0	0	0	0
ENST00000470201	0	0	0	0	0	0	0	0	0	0	0	0	0	0	0
ENST00000471759	0	0	0	0	15.7217	2.04566	0	0.805982	0	0	21.815	4.77327	0	9.84498	0
ENST00000491266	0	0	0	1.67589	0	0	0	0	0	0	0	0	0	0	0
ENST00000461653	0	3.70836	0	0	3.70752	4.60981	0	0	0	0	14.3212	1	2.13231	8.13719	0
ENST00000489450	0	0	0	0	0	0	0	0	0	0	0	0.128575	0	0	0
ENST00000467748	0	1	0	2.04741	2	0	0	0	0	0	5	0	0	0	0
ENST00000459697	0	13.0466	10.7179	45.9789	52.9261	24.8848	0	10.0062	2.23471	0	60.3931	0	10.7359	22.7467	18.3597
ENST00000352210	0	4.1218	0	18.6572	8.48427	0	0	0	3.0793	0	0	0	1.47522	7	1.18645
ENST00000367999	0	0	0	0	12.5555	0	0	8.75232	0	0	15.989	0	0	0	0
ENST00000497522	0	0	0	0	0	0	0	0	0	0	0	0	0	0	0
ENST00000479246	0	2	0	0	3.57107	0	0	0	0	0	2.60152	0	0	0	0
ENST00000470607	0	0	0	0	0	0	0	1.59361	2.44522	0	1.34737	0	0	0	0
ENST00000539753	0	0	0	0	0	0	0	0	0	0	0	0	0	0	0
ENST00000544598	0	0	0	0	0	1.75239	0	0	0	0	0	0	0	0	0
ENST00000495483	0	0	0	1.66091	0	0	0	0	0	0	1.46785	0	3.91937	0	0
ENST00000468968	0	0	0	0	0	0	0	1.42102	0	0	0	0	0	0	0
ENST00000535223	0	0	0	0	0	0	0	0	0	0	0	0	0	0	0
ENST00000490768	0	0	1	2.17312	2.54756	0	0	0	0	0	2.32461	0	0	0	1
ENST00000462866	0	0	2.66731	0	0.768849	0.247612	0	0.896923	3.47549	0	0	1.07226	0	0	0.813549
ENST00000494216	0	0	1	0	0	1.37065	0	1.55608	1	0	0	0	0	0	1
ENST00000462977	0	0	0	0	1.36305	0	0	0	0	0	9.96618	0	0	0	0
ENST00000460611	0	0.240735	0	0	0	2.62935	0	4.66768	0	0	0	3	0	0	0
ENST00000537523	0	5.16105e-08	0	0	0	0	0	0	0	1	0	1.92774	0	0	0
ENST00000541818	0	0	5.33269	16.3635	6.63429	0	0	5.11236	0	0	11.2367	0	0	0	0
ENST00000537829	0	0.637468	0	5.14525	0	0	0	0	0	0	2.06676	0	0.713269	0	0
ENST00000466452	0	0	0	0	1.07545	2	0	0	0	0	0	0	0	1	0
ENST00000553027	0	1.92738	0	17.058	6.30241	6.33414	0	9.54974	1.97511	0	28.6514	0	2.01672	7.29604	1.89464
ENST00000551094	0	4.7564	0	39.2911	13.3895	7.28663	0	9.81649	6.31309	0	9.18925	6.24808	7.36066e-07	6.40413	11.6807
ENST00000444214	0	3.42903	0	3.34321	0	0	0	0	0	0	3.48605	0	0	0	0
ENST00000550765	0	12.1159	2.58881	80.2599	32.5156	0	0	24.9859	14.1551	0	10.5361	1.87843	9.98795	28.0161	10.1108
ENST00000546847	0	0	0	0	0	0	0	0	0	0	2.54212	1.95054	0	0	0
ENST00000551694	0	0.428787	2.09141	29.3321	16.9442	13.5266	0	44.3192	14.9485	0	3.77148	5.52364	11.611	43.9332	22.1237
ENST00000256680	0	1.10043	9.37442	0	0.000861542	10.2912	0	0	0	0	0	1.20753	2.81687	0	0
ENST00000552878	0	7.29092	0	12.9298	0	8.90679	0	7.17614	2.65094	0	19.5005	5.19178	1.56746	0	4.84
ENST00000453172	0	0	0	28.9471	1.71316	0	0	1.9543	1.77174	0	7.0404	0	0	2.45542	1.35024
ENST00000546671	0	0	0	0	0	0	0	0	0	0	0	0	0	0	0
ENST00000547789	0	0	0	0	0	0	0	0	0	0	0	0	0	0	0
ENST00000549084	0	0	0	0	0	0	0	0	0	0	0	0	0	0	0
ENST00000551807	0	0	0	0	0	0	0	0	0	0	0	0	0	0	0
ENST00000297977	0	0	0	0.00263562	0.00120241	0	0	0.000955168	0.000901772	0	0.00060453	0.000702768	0	0.00238442	0.000527216
ENST00000506585	0	0	0	3.64111	1.82549	0	0	3.99904	0.999098	0	3.29972	1.33194	0	4.38406	0.999473
ENST00000373177	0	1	0	3.35625	3.17331	0	0	0	0	0	0	0	0	0	0
ENST00000472135	0	0	0	0	0	0	0	0	0	0	1.57721	0.667362	0	0	0
ENST00000449553	0	0	0	0	0	0	0	0	0	0	2.12247	0	0	1.61355	0
ENST00000465509	0	0	0	0	0	0	0	0	0	0	0	0	0	0	0
ENST00000550607	0	0	0	0	0	0	0	0	0	0	0	0	0	0	0
ENST00000309739	0	14.4151	7.4897	736.274	21.0591	11.4785	3.46637	96.9826	24.3877	0	269.885	14.577	63.1017	103.038	14.0431
ENST00000548445	0	17.3455	2.91235	171.123	19.3869	10.5215	0	58.2177	28.279	8.78082	194.894	17.423	10.0566	29.2527	47.2174
ENST00000649147	0	1.98715	1.59794	34.126	11.554	0	1.53363	6.04681	1.5779	1.12165	75.4402	0	5.48142	4.684	11.7395
ENST00000553260	0	0	0	6.06484	0	0	0	3.24982	2.7554	1	5.07374	0	1.36024	0	0
ENST00000551243	0	0	0	5.41275	0	0	0	1.13224	1	0	10.8401	0	0	1.02513	0
ENST00000368427	0	0	0	0	0	0	0	0	0	0	0	0	0	0	0
ENST00000392487	0	0	0	0	0	0	0	0	0	0	0	0	0	0	0
ENST00000357552	0	0	0	2.78038e-07	3.19809e-08	2.79098e-07	0	2.53993e-08	0	0	0	0	1.7724e-07	6.072e-08	0
ENST00000412613	0	0	0	0	0	0.672549	0	0.36589	0	0	1	0	0	0	0
ENST00000446834	0	0	0	0	0	0	0	0	0	0	0	0	0	0	1
ENST00000474749	0	0	0	0	0	0	0	0	0	0	0	1	0	0	0
ENST00000461538	0	0	0	0	0	0	0	0	0	0	0	0	0	0	0
ENST00000471331	0	0	0	0	0	0	0	0	0	0	0	0	0	0	0
ENST00000476314	0	0	0	0	0	0	0	0	0	0	0	0	0	0	0
ENST00000425931	0	0	0	0	0	0	0	0	0	0	1.95081	0	0	0	0
ENST00000371001	0	0	0	7	1	4.32745	0	8.63411	0	0	1.04919	0	4	3	0
ENST00000562988	0.110165	0.273772	0.229745	59.1803	0	0	0	53.061	15.8628	0.0419548	22.2109	0.37003	33.1738	0	3.399
ENST00000563630	1.11001	26.2839	7.4584	96.2478	108.471	36.3309	0	7.99261	0	0.958045	218.727	15.63	0	42.3536	35.0181
ENST00000565396	0	2.44205	2.84056	17.1172	9.89235	8.66909	0	21.5494	2.07011	0	44.5688	0	2.6939	20.0409	2.51753
ENST00000567008	0.779829	2.00027	1.4713	17.8404	8.74866	0	0	2.60269	3.75646	0	23.5711	0	1.07324	9.95444	0
ENST00000562103	0	0	0	0	0	0	2	0	0	0	0	0	0	0	0
ENST00000564556	0	0	3.9488e-08	0	0	0	0	0	0	0	0	0	0	0	0
ENST00000564824	0	0	0	0	0	0	0	0	0	0	0	0	0	0	0
ENST00000561787	0	0	0	9.61434	2.88804	0	0	1.68722	2.31068	0	21.9218	0	2.05901	2.65107	5.06537
ENST00000567625	0	0	0	0	0	0	0	0.107091	0	0	0	0	0	0	0
ENST00000486171	0	0	0	0	0	0	0	0	0	0	0	0	0	0	0
ENST00000485223	0	0	0	0	0	0	0	0	0	0	0	0	0	0	0
ENST00000311737	0	0	0	0	0	0	0	0	0	0	0	0	0	0	0
ENST00000497041	0	0	0	0	0	0	0	0	0	0	0	0	0	0	0
ENST00000492062	0	0	0	0	0	0	0	0	0	0	0	0	0	0	0
ENST00000463701	0	0	0	0	0	0	0	0	0	0	0	0	0	0	0
ENST00000619214	0	0	0	0	0	0	0	0	0	0	0	0	0	0	0
ENST00000416387	0	0	0	0	0	0	0	0	0	0	0	0	0	0	0
ENST00000451625	0	0	0	0	0	0	0	0	0	0	0	0	0	0	0
ENST00000429303	0	0	0	0	0	0	0	0	0	0	0	0	0	0	0
ENST00000548717	0	0	0	0	0	0	0	0	0	0	0	0	0	0	0
ENST00000551686	0	0	0	0	0	0	0	0	0	0	0	0	0	0	0
ENST00000551409	0	0	0	0	0	0	0	0	0	0	0	0	0	0	0
ENST00000547693	0	0	0	0	0	0	0	0	0	0	0	0	0	0	0
ENST00000550391	0	0	0	0	0	0	0	0	0	0	0	0	0	0	0
ENST00000540990	0	0	0	0	0	1	0	0	0	0	0	0	0	0	0
ENST00000549226	0	0	0	0	0	0	0	0	0	0	0	0	0	0	0
ENST00000548860	0	0	0	0	0	0	0	2.31803	0	0	0	0	1	0	0
ENST00000536187	0	0	0	0	0	0	0	0	0	0	0	0	0	0	0
ENST00000548874	0	0	0	0	0	0	0	0	0	0	0	0	0	0	0
ENST00000551716	0	0	0	0	0	0	0	0	0	0	0	0	0	0	0
ENST00000550168	0	0	0	0	0	0	0	0	0	0	0	0	0	0	0
ENST00000552465	0	0	0	0	0	0	0	0	0	0	0	0	0	0	0
ENST00000550064	0	1	0	0	0	0	0	0	0	0	0	0	0	0	0
ENST00000552022	0	0	0	0	0	0	0	0	0	0	0	0	0	0	0
ENST00000549971	0	0	0	0	0	0	0	0	0	0	0	0	0	0	0
ENST00000547818	0	0	0	0	0	0	0	0	0	0	0	0	0	0	0
ENST00000547392	0	0	0	0	0	0	0	0	0	0	0	0	1	0	0
ENST00000301050	0	0	0	0	0	0	0	0	0	0	0	0	0	0	0
ENST00000548279	0	0	0	0	0	0	0	0	0	0	0	0	0	0	0
ENST00000550771	0	0	0	0	0	0	0	0	0	0	0	0	0	0	0
ENST00000547230	0	0	0	6.04893	0	0	0	0.879197	2	0	2.19124	1	0	0	2
ENST00000551544	0	0	0	5.95107	4	0	0	0	0	0	0	0	0	0	0
ENST00000552812	0	2	1	4	6	0	0	3.49864	0	0	7.4292	0	0	0	2
ENST00000550190	0	0	0	0	0	0	0	0.802771	0	0	0.80876	0	0	0	0
ENST00000550483	0	0	0	0	0	0	0	0	0	0	0	0	0	0	0
ENST00000552480	0	2	0	0	0	0	0	0	0	0	0	0	0	0	0
ENST00000411948	0	16.0945	0	59.4143	13.6159	0	0	0	0	0	51.1024	0	8.69567	11.2704	0
ENST00000366528	0	2.35754	0	12.6771	7.21925	0	0	1.08821	0	0	0	1.67907	0	0.400247	0
ENST00000391839	0	8.6377	5.65903	41.7402	17.9047	6.50911	0	11.6025	3.82172	1	63.1141	10.6795	3.11851	15.1258	17.6299
ENST00000498262	0	5.40377	0	19.5573	0	3.2591	1	12.6234	4.35214	1	11.2031	5.82064	0	0	5.98311
ENST00000464757	1	17.8538	6.96974	114.945	31.2651	14.7027	0	49.2189	11.8261	0	146.662	10.7353	5.50231	83.0327	32.4797
ENST00000308641	0	0	0	0	0	0	0	0	0	0	0	0	0	0	0
ENST00000481562	0	0	0	0	0	0	0	0	0	0	0	0	0	0	0
ENST00000615880	0	0	0	0	0	0	0	0	0	0	0	0	0	0	0
ENST00000649786	0	0	0	0	0	0	0	0	0	0	0	0	0	0	0
ENST00000486375	0	1	0	0	0	0	0	5	0	0	0	1	0	0	0
ENST00000367521	0	0	0	1	1	0	0	0	0	0	1	0	0	0	0
ENST00000361927	0	0	0	0	0	0	0	0	0	0	0	0	0	0	0
ENST00000367520	0	0	0	0	0	0	0	0	0	0	0	0	0	0	0
ENST00000513310	0	0	0	0	2	0	0	0	0	0	0	0	0	0	0
ENST00000510218	0	0	0	0	0	0	0	0	0	0	0	0	0	0	0
ENST00000350881	0	0	0	0	0	0	0	0	0	0	0	0	0	0	0
ENST00000511733	0	0	0	0	3	2.55699	0	0	0	0	6.34916	0	0	0	0
ENST00000515510	0	1	1	0	0	4	0	0	0	0	0	0	0	0	0
ENST00000504720	0	0	0	2	0	0.443008	0	2	0	0	2.65084	0	0	2	0
ENST00000511888	0	0	0	2	0	0	0	0	0	0	4	0	0	0	0
ENST00000311921	0	13.5539	4.52694	52.1918	32.8621	10.7107	1	18	8	0	93.642	13	9	24	14.6898
ENST00000587084	0	3	0	2.16374	1.13789	0	0	0	0	0	0	0	1	0	0
ENST00000544431	0	0	0	0	0	0	0	0	0	0	0	0	0	0	0
ENST00000355898	0	0	0	0	0	0	0	0	0	0	0	0	0	0	0
ENST00000586664	0	4.44605	0.473057	6.64449	0	2.28929	0	0	0	0	2.35803	0	0	0	0.310177
ENST00000486064	0	5.84652	0	9.34801	4.21224	0	0	4.98419	0	0	23.1898	2.19639	6	2.53753	4.95028
ENST00000372318	0	0	0	0	0	0	0	2.78822	3	0	5.64089	1.2373	0	5.9427	0
ENST00000460543	0	0	0	0	0	0	0	0.378128	0	0	0	0	0	0	0
ENST00000463846	0	0	0	0	0	0	0	0	0	0	0	0.00233835	0	0	0
ENST00000490563	0	0	0	0	5.80682	0	0	0	0	0	16.1913	0	0	0	3.14993
ENST00000490064	0	0	2	0	0	2.77318	0	0	0	0	0	0	0	0	0
ENST00000486504	0	0	0	0	0	0	0	0	0	0	0	0	0	0	0
ENST00000485811	0	0	0	1	0	1.22682	0	0	0	0	0	0	0	0	0.366188
ENST00000466180	0	0	1	0	0	0	0	0	0	0	7.80699	0	0	0	0.00459668
ENST00000479055	0	0	0	1	0	0	0	0	0	0	0	1.26161	0	0	0
ENST00000472562	0	0	0	0	0	0	0	0	0	0	0	0	0	0	0
ENST00000380637	0	0	0	10.4915	0.0790761	0	0	0	0	0	13.848	3.30308	0	0	0
ENST00000380634	0	0	0	7.4982	1.71777	0	0	3	0	0	0	0	0	0	0
ENST00000458295	0	0	0	0	0	0	0	1	0	0	0	0	0	0	0
ENST00000440288	0	0	0	1.24566	0	1	0	0	0	0	0	0	0	2	0
ENST00000380631	0	0	0	0	0	0	0	0	0	0	0	0.696918	0	0	0
ENST00000333634	0	0	0	0	0	0	0	0	0	0	0	0	0	0	0
ENST00000452550	0	0	0	0	0	0	0	0	0	0	0	0	0	0	0
ENST00000423596	0	0	0	0	0	0	0	0	0	0	0	0	1	0	0
ENST00000447939	0	0	4	2.76466	2.69308	1	0	0	2	0	2.15201	0	0	2	2
ENST00000439602	0	79.7358	32.0304	481.721	189.671	55.1645	0	93.7782	39.2408	0	143.313	30.6224	57.8274	165.433	122.518
ENST00000474973	1.5	0	0	0	1.48129	0	0.25	0	0	1.75	22.0757	0	0	0	0
ENST00000474626	0	0.651067	0.356485	0	0	0.517913	0	0.754834	0.643325	0	0	0.486583	0	0	0
ENST00000476222	0	0	0	0	0	0	0	0	0	0	1.39781	0	0.754888	0	0
ENST00000496813	0	0	0	1.2515	0	0	0	0	0	0	0	0	0	1.28862	0
ENST00000490191	0	0	0	2.8274	1.10386	0	0	0.694178	0.699383	0	0	0	0	1.29976	0.663329
ENST00000472218	0	1.0116	0.413089	0	1.8406	0.912939	0	2.0702	0.763801	0	1.63125	0.290999	1.41767	2.17834	1.81861
ENST00000479802	0	0	0	0	0	2.20465	0	0	0	0	0	0	0	0	0
ENST00000645668	0	11.3843	0	33.9513	0	0	0	0	3.99904	0	12.2486	0	0	11.3076	11.4065
ENST00000423085	0	0.00532474	0.0200984	0.0171489	0.0276503	0	0	0.0112228	0	0	22.5201	0.00754443	0.034637	0.0203987	0.00416222
ENST00000361641	0	0	0	0	0	0	0	0	0	0	0	0	0	0	0
ENST00000485209	0	0	0	0	0	0	0	0	0	0	0	0	0	0	0
ENST00000643231	0	3.2722	3	33.0483	15.6178	8.04161	0	9.57074	2.6872	0	43.3361	2	1.07465	5.57594	3.40728
ENST00000533373	0	18.9788	9.9799	11.0903	18.5605	0	0	17.9888	0	0	0	5.99246	21.9654	17.111	3.42403
ENST00000647437	0	2.63154	0	0	4.4118	0	0	0	0	0	3.00159	0	0	0	0
ENST00000367518	0	0	0	0	1	0	0	0	1	0	2.02175	0	0	0	0
ENST00000647465	0	0	0	0	1	0	0	0	0	0	0	0	0	0	0
ENST00000643916	0	0	0	0	0	0	0	0	0	0	2	0	0	0	0
ENST00000644145	0	0	0	0	0	4	0	0	0	0	0	0	0	0	0
ENST00000644592	0	0	0	0	3.6749	0	0	0	0	0	0	0	0	0	0
ENST00000644479	0	0	0	0	0	0	0	0	0	0	1.84615	0	0	0	0
ENST00000462677	0	0	0	0	0	0	0	0	0	0	0	0	0	0	0
ENST00000645963	0	1	0	0	0	0	0	0	0.454676	0	2.11518	0	0	0	0
ENST00000643702	0	0	0	0	0	0	0	0	0.000960444	0	0	0	0	0	0
ENST00000644815	0	1	1	1.0116	2	0	0	2	0	0	4	0	0	0	0
ENST00000646297	0	0	0	0	0	0	0	0	0	0	0	0	0	0	0
ENST00000457455	0	0	0	0	1	1	0	0	2	0	2	1	0	1	2
ENST00000645316	0	1	0	0	2.6225	1.0002	0	0	0	0	12.0004	0	1	0	0
ENST00000531909	0	0	0	8.67429	5.78698	3.51848	0	0	6.34556	0	0	0	0	4.30676	2.9874
ENST00000527257	0	1.25113	1.16701	15.5939	9.36051	0	0	2.51059	1.33963	0	24.464	4.66767	0	1.29058	0
ENST00000528724	0	3.0636	0	0	0	0	0	6.76924	0	0	0	0	0	0	0
ENST00000531262	0	2.18395	2.83299	10.702	1.01029	0	0	0	1.31481	0	11.0465	1.33233	0	0	0
ENST00000532156	0	0	0	0	0.419941	1.48152	0	6.72017	0	0	0	0	0	0	0
ENST00000532407	0	0	0	0	0	0	0	0	0	0	0	0	0	0	0
ENST00000279968	0	0	0	0	0	0	0	0	0	0	0	0	0	0	0
ENST00000531851	0	0	0	0	0	0	0	0	0	0	0.489494	0	0	2.58453	0.012596
ENST00000526175	0	0	0	0	1.61947	0	0	0	0	0	0	0	0	0	0
ENST00000527766	0	2.50132	0	0	0	0	0	0	0	0	0	0	0	0.818139	0
ENST00000529609	0	0	0	0	0.84225	0	0	0	0	0	0	0	0	2	0
ENST00000529583	0	0	0	0	0	0	0	0	0	0	0	0	0	0	0
ENST00000527271	0	0	0	7.08759	2.62706	0	0	0	0	0	0	0	0	0	0
ENST00000524373	0	0	0	0	0	0	0	0	0	0	0	0	0	0	0
ENST00000533273	0	0	0	0	0	0	0	0	0	0	0	0	0	1	0
ENST00000529530	0	0	0	0	0	0	0	0	0	0	0	0	0	0	0
ENST00000532717	0	0	0	4.94226	0.333507	0	0	0	0	0	0	0	0	0	0
ENST00000415847	0	0	0	0	0	0	0	0	1	0	0	0	0	0	0
ENST00000647678	0	19.9895	9	0	0	13	0	15.5568	0.0023288	0	0	4.03846	0.000489976	10.5287	0.00245157
ENST00000650376	0	0	0	0	0	0	0	0	8.99534	0	0	0	2.99902	11.4713	20.4417
ENST00000333781	0	5.88984	0	0	0	0	0	0	0	0	0	0	0	0	0
ENST00000649170	0	0	0	68.5474	18.3362	0	0	0	0	0	0	10.0677	0	0	0
ENST00000623703	0	0	0	0	0	0	0	0	0	0	0	0	0	0	0
ENST00000647911	0	0	0	0	0	0	0	0	0	0	0	0	0	0	0
ENST00000649100	0	0	0	0	4.32811	0	0	0	0	0	0	0	0	0	0
ENST00000487869	0	0	0	0	0	0	0	0	0	0	0	0	0	0	0
ENST00000471468	0	0	0	0	0	0	0	0	0	0	0	0	0	0	0
ENST00000649224	0	0	0	0	0	0	0	0	0	0	0	0	0	0	1.55336
ENST00000398753	0	0	0	0	0	0	0	0	0	0	0	0	0	0	0
ENST00000649822	0	0	0	0	0	0	0	0	0.0023288	0	0	0	0.000489976	0	0.00245157
ENST00000442773	0	0	0	0	0	0	0	0	0	0	0	0	0	0	0
ENST00000380713	0	0	0	0	0	0	0	0	0	0	0	0	0	0	0
ENST00000380708	0	0	0	0	14.6638	0	0	0	0	0	45.5574	0	0	0	0
ENST00000466787	0	0	0	0	0	0	0	0	0	0	0	0	0	0	0
ENST00000649499	0	0	0	1	0	0	0	0	0	0	0	0	0	0	0
ENST00000650208	0	0	0	0	0	0	0	0	0	0	1	0	0	0	0
ENST00000490860	0	0	0	3.4526	0	0	0	0	0	0	2.44262	0	0	0	0
ENST00000478273	0	0	0	0	0	0	0	2	0	0	0	0	0	0	0
ENST00000648495	0	0	0	0	0	0	0	0	0	0	1	0	0	1	0
ENST00000476914	0	0	0	0	0	0	0	0	0	0	0	0	0	0	0
ENST00000480690	0	0	0	0	0	0	0	0	0	0	0	0	0	0	0
ENST00000617593	0	0	0	3.95108e-05	0	0	0	0	0	0	0	0	0	0	0
ENST00000559084	0	0	0.022728	1.06674	2.06647	0	0	0.977429	0	0	0	0	1.12309	0	0.343429
ENST00000561281	0	0.556444	0	3.82867	9.22257	1.03304	1.00375	4.04339	1.93906	0	11.4542	2.69937	2.37691	0.730949	3.49897
ENST00000559088	0	4.55223	1.44025	26.7406	17.1067	7.87119	0.996245	17.5512	5.42968	0	25.6842	3.03632	0	1.2146	0
ENST00000288111	0	5.10968	1.66483	80.5553	6.46165	0	0	11.1765	11.46	0	42.1853	2.75261	0	1.392	0
ENST00000561137	0	0	1.27391	1.10138	3.39277	1.89854	0	2.49978	1.14336	0	8.93465	1.85366	0.507228	2.60812	0.95381
ENST00000396813	0	0	0	0	0	0	0	0	0	0	0	0	0	0	0
ENST00000558340	0	1.25871	0	3.76617	9.35069	4.6873	0	2.75173	1.64894	0	37.6719	5.82509	0	0	0
ENST00000561273	0	4.02293	3.45486	3.44114	11.9157	5.16903	0	16.1749	1.37892	0	39.9304	0	0	6.10316	0
ENST00000559483	0	0	1.22593	0	0	0	0	0	0	0	0	0	0	0	0
ENST00000560991	0.5	0	0	0	0	0	0.5	0	0	0	1.26714	0	0	0	0
ENST00000558114	0	0	0	0	0	0	0	0.571678	0	0	0	0	0	0	0
ENST00000401766	0	2.05376	0.999929	0	4.02244	1.00414	0	1.02509	0	0	18.3843	0	0	2.00723	4.04812
ENST00000579221	0	0	0	0	0	0	0	0	0	0	0	0	0	0	0
ENST00000578609	0	0	0	0	0	0	0	0	0	0	0	0	0	0	0
ENST00000394821	0	0	0	0	0	0	0	0	0	0	0	0	0	0	0
ENST00000261707	0	7.62698e-06	7.0783e-05	0	0.000187176	6.96377e-05	0	1.19709e-05	0	0	0.000149738	0	0	7.2094e-05	0.000139238
ENST00000482399	0	2.42766	0	4.07384	0	0	0	0	0	0	0	0	0	0	0
ENST00000445902	0	3.84859	0	16.4105	11.718	1.13796	0	11.3126	0	0	20.2782	1.19255	0	0	0
ENST00000478934	0	0	0.362295	2.07775	1.14059	0	0	0	0	0	0	0	0	0	0
ENST00000495981	0	0	0	1.07578	0	1.77161	0	0	0.0202174	0	3.65208	0.217724	0.373841	0.342459	0
ENST00000493674	0	0.64032	0.522972	2.26702	0.38576	1.0635	0	0.469925	0	0	1.65485	0	0	0.140856	0.274874
ENST00000471309	0	0	0	0	0.166667	0	0	0.166667	0.20081	0	2.38822	0.166667	0	0	0
ENST00000461743	0	0.431188	0	0	0.166667	0	0	0.166667	0	0	0.206345	0	0	0	0
ENST00000493379	0	0.689256	0.25	1.75	1.35977	1	0	0.375	0.166667	0	5.34864	0	0	0.382291	0
ENST00000495755	0	0	0	0	0	0	0	0	0	0	0	0	0	0	0
ENST00000463486	0	0	0	0	0	0	0	0	0	0	0	0.0833544	0	0	0.218495
ENST00000464425	0	0	0	0	0	0	0	0	0	0	0	0	0	0	0
ENST00000370872	0	98.5107	16.7979	622.107	382.454	190.295	0	118.191	53.4073	0	705.649	160.603	46.7756	231.83	182.018
ENST00000340866	0	15.6489	0	442.512	85.533	20.9009	0	44.5044	0	5	182.474	26.3235	43.1962	93.0751	7.57217
ENST00000492102	0	7.73111	12.2021	10.7063	26.6993	19.8038	0	7.30414	1.89443	0	35.5354	9.07325	3.55507	11.0948	3.68648
ENST00000370871	0	0	0	31.0791	4.67838	0	0	0	4.69828	0	3.32646	0	1.74432	0	1.72377
ENST00000370870	0	2.10933	0	1.59545	0	0	0	0	0	0	0.00996701	0	0	0	0
ENST00000441120	0	0	0	0	0	0	0	0	0	0	0	0	0	0	0
ENST00000417775	0	0	0	0	4.63502	0	0	0	0	0	25.0051	0	4.72876	0	0
ENST00000341516	0	19.817	9.93396	64.2874	14.8762	19.9093	0	21.5435	24.884	0	123.251	4.96689	2.88615	24.2472	54.5274
ENST00000554215	2	36.166	19.066	195.713	162.008	63.6571	0	139.794	38.116	2.26616	331.825	60.0331	35.9367	75.5939	27.4726
ENST00000556847	0	5.01698	0	0	0.116165	5.22472	0	0	0	0.733841	0	0	0	0	0
ENST00000557386	0	0	0	0	0	0	0	0	0	0	0	0	1.21271	0	0
ENST00000553293	0	0	0	0	0	0	0	0	0	0	0	0	0	0	0
ENST00000556111	0	0	0	0	0	0	0	0	0	0	0	0	0	0	0
ENST00000389997	0	0	0	0	0	2.20879	0	0	0	0	7.47951	0	1.96445	1.15892	0
ENST00000554681	0	0	0	0	0	0	0	0	0	0	0	0	0	0	0
ENST00000553943	0	0	0	3	1	1	0	3.66238	0	0	8.44483	0	0	1	0
ENST00000368445	0	0	0	65.2919	0	0	0	0.190582	0	0	0.00102068	0	0	6.11969e-05	0
ENST00000448116	0	0	0	17.2362	53.9708	23.2836	0	68.1639	57.5093	0	78.3276	23.1977	6.60503	48.9514	23.5624
ENST00000368449	0	66.4305	19	0.590499	74.4115	0.000271396	0	112.019	67.0815	1	1.83184	4.50843	0	64.2358	110.281
ENST00000368453	0	22.3407	0	277.354	195.845	113.54	0	121.331	19.4093	0	402.622	26.0412	83.7459	145.176	53.0715
ENST00000368450	0	0	0	150.075	0	0	0	0.0118716	0	0	8.00266e-05	0	0	2.53423e-06	0
ENST00000490667	2	0	0	0	0	0	0	0	0	0	0	0.200837	1.59056	0	0
ENST00000444664	0	0	2	4.93738	8.83805	3.17646	0	11.284	0	0	15.2171	1.05179	2.05855	6.52418	2.08469
ENST00000414115	0	0	0	0	0	0	0	0	0	0	0	0	0	0	0
ENST00000444179	0	0	0	0	0	0	0	0	0	0	0	0	0	0	0
ENST00000412170	0	0	0	0	0	0	0	0	0	0	0	0	0	1.11245	0
ENST00000366442	0	1.23938	0	4.51517	2.13371	0	0	0	0	0	0	1	0	0	0
ENST00000235307	0	0	5.57432	46.8108	24.239	9.55034	0	5.79773	5.5806	0	70.7426	14.3563	4	8.33944	3.98135
ENST00000648109	1	10	2.42568	44.9126	28.3941	17.4497	0	22.4357	4.4194	0	56.8269	14.3927	0	5.75028	8.01865
ENST00000489143	0	0	0	0	0	0	0	0	0	0	0	0	0	0	0
ENST00000367514	0	0	0	19.2767	8.36695	0	0	0.766563	0	0	19.4305	3.25096	0	1.91028	0
ENST00000477517	0	0	0	0	0	0	0	0	0	0	0	0	0	0	0
ENST00000587077	0	3.05558	2.01044	6.05905	2.41346	1.00274	0	3.44782	0	0	13.0782	5	0	1.11239	2
ENST00000592503	0	0	0	0	0	0	0	0	0	0	0	0	0	0	0
ENST00000586987	0	0	7.99545	0	30.1103	15.7564	2.98949	12.7883	9.59927	0	9.76101e-05	5.99999	0	0	0
ENST00000342179	0	0	1.36377e-06	0	0.00517699	2.60716e-06	2.19033e-05	0	1.66205e-06	0	0	3.14933e-07	0	0.939759	0
ENST00000586427	0	0	0	0	0	0	0	0	0	0	0	0	0	0	0
ENST00000585597	0	0	0	0	0	0	0	0	0	0	0	0	0	0	0
ENST00000588648	0	0	1	0	3.65852	1.23651	0	1.14226	1.39522	0	12.9491	2	0	0	0
ENST00000592142	0	12	0.00452822	101	24.5703	0.00879514	0.010282	31.7921	0.00547608	0	48.8993	0	13	25.4793	20
ENST00000592832	0	0	0	0	0	0	0	0	0	0	0	0	0	0	0
ENST00000590651	0	0	0	0	0	0	0	0	0	0	0	0	0	0	0
ENST00000608291	0	0	0	0	0	0	0	0.293921	0	0	0	0	0	0	0
ENST00000392250	0	0	2.54122e-05	0	0.109735	4.88608e-05	0.000201511	0	3.08843e-05	0	11.7497	7.32123e-06	0	21.5809	0
ENST00000620062	0	0	0	0	0	0	0	0	0	0	0	0	0	0	0
ENST00000614464	0	0	0	0	0	0	0	0	0	0	0	0	0	0	0
ENST00000456262	0	2.25547	1	9.119	6.36216	0	0	0	5.05781	0	20.6413	4.13464	1.3367	7.71842	0
ENST00000418113	0	4.44352	0	9.89095	0	3.79964	0	0	0	1	0	0	0	0	0
ENST00000404929	0	0	0	0	6.01108	0	0	6.66262	0	0	0	0	0	0	0
ENST00000405894	0	0	0	0	0	0	0	0	0	0	0	0	0	0	4
ENST00000478494	0	0.302148	0	0	0	0	0	1	0	0	0	0	0	2.76526	0
ENST00000496369	0	0	0	0	0	0	0	0	1	0	1.20523	0	0	0	0
ENST00000307507	0	0	0	0	0	0	0	1	0	0	0	0	0	0	0
ENST00000318130	0	0	0	0	0	0	0	19.841	0	0	0	0	0	0	0
ENST00000439962	0	42.6965	10.3087	133.819	116.913	59.2223	0	74.159	47.9172	2	138.215	29.6175	29.9038	96.9975	62.9352
ENST00000466392	0	0	0	0	0	0	0	0	0	0	0	0	0	0	0
ENST00000474725	0	0	0	0	0	0	0	0	0	0	0	0	0	0	0
ENST00000466606	0	0	0	0	0	0	0	0	0	0	0	0	0	0	0
ENST00000367512	0	8.30349	1.69128	79.1808	32.087	6.77765	0	0	5.08275	0	33.7854	3.38251	10.0962	32.0025	5.06484
ENST00000376447	0	7	6	48	34	11	0	1	0	0	1	0	31	11	4
ENST00000340717	0	0	6.29434	2.72956	4.13569	3.45261	0	4.18841	2.80754	0	13.1835	1	0	0	1.23509
ENST00000326245	0	0	0	1.33465	0	4	0	1	0	0	2	0	25	0	1
ENST00000487531	0	0	0	6.66535	0	0	0	0	0	0	1	1	0	0	0
ENST00000464077	0	0	0	0	0	0	0	0	0	0	0	0	0	0	0
ENST00000370867	0	17.151	0	12.0739	25.1465	6.82824	0	20.6749	0	0	35.2603	0	9.86634	0	0
ENST00000479111	0	0.0017506	1.51209	3.41137	5.04388	9.07812	0	0	1.47266	0	0.231467	0	9.32319	7.28054	1.48199
ENST00000483990	0	0	0	0	0	0	0	0	0	0	0	0	0	0	0
ENST00000485401	0	0	0	1.2514	0	0	0	0	0	0	0	1	0	0	1
ENST00000449696	0	0	0	0	2.87749	0	0	1.05099	0	0	0	0	0	0	0
ENST00000486467	0	0	0	0	0	0	0	0	0	0	12.0154	0	0	0	0
ENST00000467646	0	6.84725	3.30961	10.8071	4.80965	8.09363	0	5.32509	5.8102	1	14.5083	8.53846	3.81047	5.82513	0.699619
ENST00000457880	0	0	5.1783	21.4563	3.06032e-07	0	0	0	8.71714	0	0	3.46154	0	14.8943	7.81839
ENST00000374005	0	0	0	0	0	0	0	0	0	0	19.6335	0	0	0	0
ENST00000374004	0	0	2	21	28	13	0	18	2	0	7.36647	0	4.99631	7	17
ENST00000374003	0	0	0	0	0	0	0	0	0	0	0	0	0	0	0
ENST00000457296	0	1	0	0	0	0	0	0	0	0	0	0	0.00369282	0	0
ENST00000475472	0	0	0	0	1	1	0	0	0	0	1	0	0	0	0
ENST00000468038	0	0	0	0	0	0	0	0	0	0	0	0	0	0	0
ENST00000399173	0	0	0	0	0	0	0	0	0	0	0	6	0	0	0
ENST00000417056	0	0	0	0	0	0	0	0	0	0	0	0	0	0	0
ENST00000367511	0	7	1	20.0183	14	4.03033	0	1	0	0	17.6791	3	6	6	5
ENST00000487074	0	0	0	0	0	0	0	0	0	0	0	0	0	0	0
ENST00000461167	0	0	0	0	0	0	0	0	0	0	0	0	0	0	0
ENST00000496299	0	0	2	0	1	1.69403	1.9921	0	0	0	2.25438	0	1	0	1
ENST00000616568	0	0	0	0	6.56894	0	0	0	0	0	0	0	0	0	0
ENST00000373896	0	0	0	0	0	0	0	0	0	0	0	0	0	0	0
ENST00000487555	0	0	0	0	0	0	0	0	0	0	0.573537	0	0	0	0
ENST00000462229	0	0	0	0	0	0	0	0	0	0	0	0	0	0	0
ENST00000464712	0	0	0	0	0	0	0	0	0	0	1	0	0	0	0
ENST00000467266	0	0	0	0	0	0	0	0	0	0	0	0	0	0	0
ENST00000453868	0	0	0	0	0	0	0	0	0	0	0	0	0	0	0
ENST00000474402	0	0	0	0	0	0	0	0	0	0	0	0	0	0	0
ENST00000478371	0	0	0	0	0	0	0	0	0	0	0	0	0	0	0
ENST00000439674	0	0	0	0	0	0	0	0	0	0	0	0	0	0	0
ENST00000436309	0	0	0	0	0	0	0	0	0	0	0	0	0	2	1
ENST00000312189	0	2	0	2	5	1	0	1	0	0	0	0	0	0	0
ENST00000456291	0	0	0	0	0	0	0	0	0	0	0	0	0	0	0
ENST00000419155	0	5	1	4	2.43106	2	0	10	0	0	9.42646	0	3	1	4
ENST00000614653	0	0	0	0	0	0	0	0	0	0	0	0	0	0	0
ENST00000587928	0	24.9959	0	66.8653	45.5459	16.4047	0	11.7593	16.2716	0	95.175	2.97059	12.3899	31.4456	10.2177
ENST00000407004	0	21.9978	9.03622	173.534	69.5163	24.2309	0	84.6838	21.0157	0	131.059	6.79966	48.3136	90.8731	35.4223
ENST00000589998	0	0	0	0	0	0	0	0	0	0	0	0	0	0	0
ENST00000589600	0	0	0	0	0	0	0	0	0	0	0	0	0	0	0
ENST00000589283	0	0	0	0	0	0	0	0	0	0	0	0	0	0	0
ENST00000590009	0	0	0	0	0	0	0	0	0	0	0	0	0	0	0
ENST00000593199	0	1.08894	0	0	0	0	0	0	0	0	0	0	0	0	0
ENST00000587505	0	0	0	2.38317	0	0	0	0	0	0	0	0	0	0	0
ENST00000589052	0	0	0	0	0	0	0	0	0	0	0	0	0	0	0
ENST00000250241	0	16.2206	0	17.7693	9.87545	5.1981	0	5.86322	0.81283	0	42.2696	0.148067	9.40953	17.6506	36.9037
ENST00000592763	0	15.8727	0	0	0	15.1825	0	0	0	0	0	5.18272	0	0	0
ENST00000588657	0	0	0	0	0	0	0	0	0	0	0	0	0	0	0
ENST00000590261	0	0	6.93598	46.318	16.6364	0	0	23.3007	6.87536	0	14.2158	7.80866	27.7298	0	24.2501
ENST00000587941	0	0	0	0	0	0	0	0	0	0	0	0	0	0	0
ENST00000587840	0	0	0	0	0	0	0	0	0	0	0	0	0	0	0
ENST00000589416	0	0	0	0	0	0	0	0	0	0	0	0	0	0	0
ENST00000585835	0	0	0	1.13037	0	0	0	0	0	0	0	0	0	0	0
ENST00000589485	0	0	0	0	1.25614	0	0	0	0	0	0	0	0	0	0
ENST00000589173	0	0	1	0	0	0	0	0	1.60909	0	0	0	0	0.516919	1.18062
ENST00000593061	0	0	0	0	0	0	0	0	0	0	0	0	0	0	0
ENST00000590869	0	0.149506	0	0	0	0	0	0	1.1068	0	0	0	0	0	0
ENST00000591649	0	0	0	4.35029	0	0	0	2.84141	1.78624	0	7.46457	0	5.22046	2.14011	0
ENST00000586544	0	56.6468	32.9544	286.289	122.856	72.9837	0	112.838	44.5224	2	222.243	26.0903	34.9366	133.087	110.026
ENST00000449870	0	0.0276712	6.07343	0	50.3134	0	0	1.59766e-08	0	0	153.573	0	0	0	0
ENST00000368029	0	0	0	0	0	0	0	6	0	0	0	0	0	0	0
ENST00000494442	0	0	0	0	0	0	0	0	0	0	0	0	0	0	0
ENST00000490489	0	0	0	0	0	0	0	1	0	0	0	0	0	0	0
ENST00000367510	0	3	0	22.5088	8	1.75061	0	10	0	0	8.70236	3	2	5.19223	10
ENST00000367509	0	0	0	10.4912	0	0.249385	0	0	5	1	1.29764	0	0	4.80777	0
ENST00000498201	0	0	0	0	0	0	0	0	0	0	0	0.63536	0	0	0
ENST00000453650	0	0	0	0	0	0	0	0	0	0	0	0	0	0	0
ENST00000294638	0	0	0	0	0	0	0	0	0	0	0	0	0	0	0
ENST00000356261	0	0	0	0	0	0	0	0	0	0	0	0	0	0	0
ENST00000607240	0	0	0	0	0	0	0	0	0	0	0	0	0	0	0
ENST00000618987	0	0	0	0	0	0	0	0	0	0	0	0	0	0	0
ENST00000598810	0	0	0	0	0	0	0	0	0	0	0	0	0	0	0
ENST00000593945	0	3	0.999992	19.9999	7.01999	5.32899	0	15.5861	0	0	0	3.99999	0	1.53597	16.8602
ENST00000601519	0	5.94694e-08	1.39512e-06	1.63082e-05	12.98	0	0	0	2.43919	0	0	2.01204e-06	3.35511	0	0
ENST00000311227	0	4.54691e-07	6.54914e-06	8.14094e-05	2.60673e-05	3.58232e-05	0	7.88872	11.3652	0	23.5003	1.06176e-05	16.6449	3.80355e-06	4.24709e-05
ENST00000377214	0	0	0	0	0	0	0	6.15441	0	0	14.4133	0	0	7.09086	0
ENST00000539846	0	0	0	0	0	0	0	0	0	0	0	0	0	0	0
ENST00000598823	0	0	0	0	0	0	0	0	0	0	1.16166	0	0	0	0
ENST00000598397	0	0	0	0	0	0	0	0	0	0	0	0	0	0	0
ENST00000596757	0	0	0	0	0	0	0	0	0	0	1.92473	0	0	0.742755	0
ENST00000595233	0	0	0	0	0	0	0	0	0	0	0	0	0	0	0
ENST00000554858	0	0	0	0	0	0	0	0	0	0	0	0	0	0	0
ENST00000554317	0	0	0	0	0	0	0	0	0	0	0	0	0	0	0
ENST00000555920	0	0	0	0	0	0	0	0	0	0	0	0	0	0	0
ENST00000337827	0	0	0	12	6.27111	0	0	9.45832	2	0	7.31905	2	2	2.10613	1.00085
ENST00000553471	0	4	0	4.15127	2.00663	0	0	3.18038	0	0	4.1336	2.01313	1.00572	2.18241	3.02674
ENST00000448469	0	0	0	0	1.06386	0	0	3.41984	0	0	0	0	2	0	0
ENST00000553669	0	0	0	0	0	0	0	0	0	0	0	0	0	0	0
ENST00000553740	0	0	0	0	0	0	0	0	0	0	0	0	0	0	0
ENST00000556677	0	0	0	0	0	0	0	0	0	0	0	0	0	0	0
ENST00000556829	0	0	0	0	0.796845	0	0	0	0	0	0	0	0	0	0
ENST00000367506	0	13	6	71.3839	49.5892	6.77744	0	22.1833	10	0	75	20	9.01076	16.9203	25
ENST00000465827	0	0	1	0	1.41078	0.222556	0	3.81668	0	0	0	0	0	0	0
ENST00000458395	0	0	0	3.61612	0	0	0	0	0	0	0	0	0.989244	0.0796525	0
ENST00000487028	0	0	0	0	0	0	0	0	0	0	0	0	0	0	0
ENST00000289779	0	0	0	7.77362	0	0	2.31097	0	0	0	2.44103	0	2.80669	0	2.33313
ENST00000470694	0	0	0	0	0	0	0	0	0	0	0	0	0	0	0
ENST00000448986	0	0	0	0	0	0	0	0	0	0	0	0	0	0	0
ENST00000383130	0	0	0	0	0	0	0	0	0	0	0	0	0	0	0
ENST00000547550	0	0	0	0	0	0	0	0	0	0	0	0	0	0	0
ENST00000618584	0	0	0	0	0	0	0	0	0	0	0	0	0	0	0
ENST00000548927	0	0	0	0	0	0	0	0	0	0	0	0	0	0	0
ENST00000617503	0	0	0	0	0	0	0	0	0	0	0	0	0	0	0
ENST00000548975	0	0	0	0	0	0	0	0	0	0	0	0	0	0	0
ENST00000462952	0	0	1	0	4.34774	7.58297	0	0	0	0	13.0628	1	0	0	0
ENST00000318289	0	0	0	0	0	0	0	1.10184	0	0	3.94	0	0	0	0
ENST00000368023	0	0	0	0	0	0	0	0	0	0	0	0	0	0	1
ENST00000368024	0	0	0	5.76186	0	0	0	0	0	0	0	0	0	0	2
ENST00000423014	0	4	1	36.14	7.09331	0	0	8.89816	8	0	22.6358	2	0	3	1
ENST00000466967	0	0	0	0	0	0	0	0	0	0	1.46688	0	0	0	0
ENST00000486084	0	2	0	3.09812	4.55894	1.41703	0	3	0	0	9.8945	0	0	0	0
ENST00000219473	0	0	0	9.49576	0	0	0	0	0	0	6.53794	0	6.0002	7.38074	0
ENST00000562743	0	0	0	0	0	0	0	0	0	0	0	0	0	0	0
ENST00000569511	0	0	0	0	0	0	0	0	0	0	0	0	0	0	0
ENST00000562092	0	0	0	0	0	0	0	0	0	0	0	0	0	0	0
ENST00000563892	0	0	0	0	1	0	0	0	0	0	2.23399	0	0	0	0
ENST00000540269	0	51	20	230.504	87	30	1	50	29	1.13219	163.577	27	45.9998	124.866	60
ENST00000564566	0	0	0	0	1	0	0	0	0	0	0	0	0	0	0
ENST00000562283	0	0	0	0	0	0	0	0	0	0	0.235976	0	0	0	0
ENST00000563048	0	0	0	0	0	0	0	0	0	0	0	0	0	0	0
ENST00000570191	0	0	0	0	0	0	0	0	0	0	0	0	0	0	0
ENST00000563386	0	0	0	0	0	0	0	0	0	0	0	0	0	0	0
ENST00000569038	0	0	0	0	0	0	0	0	0	0	0	0	0	1.75324	0
ENST00000570053	0	0	0	0	0	0	0	0	0	0	0	0	0	0	0
ENST00000566512	0	0	0	1	0	0	0	2	0	0	0	0	0	0	0
ENST00000563023	0	0	0	0	0	0	0	0	0	0	1.05255	0	0	0	0
ENST00000563433	0	0	0	0	0	0	0	2	0	0	0	0	0	0	0
ENST00000566378	0	0	0	1	0	0	0	0	0	0	0	0	0	0	0
ENST00000569925	1	0	0	0	0	0	0	0	0	0.867808	1.36236	0	0	0	0
ENST00000567526	0	0	0	0	0	0	0	0	0	0	0	0	0	0	0
ENST00000368026	0	1.09418e-06	2.83098e-05	607.144	70.5322	55.2878	3.69091e-05	189.455	7.85532e-05	1.21603e-05	419.026	1.49529e-05	5.06858e-05	210.78	64.7055
ENST00000537746	0	0	0	2.49643	0	0	0	0	0	0	0	0	0	0	0
ENST00000472573	0	0	0	0	0	0	0	0	0	0	0	0	0	0	0
ENST00000335772	0	0	2	1.04845	0	0	0	1.15593	2	0	0	0	0	0	0
ENST00000602966	0	0	0	0	0	0	0	0	0	0	0	0	0	4	0
ENST00000621309	0	120	39	0.254156	74.4301	0.191859	1.68899	0.029253	106	3.99999	4.05938	60	100.121	159.22	143.855
ENST00000258400	0	0	0	4	0	2	0	1	0	0	11.3322	3	0	1	0
ENST00000367501	0	0	0	0	0	4	0	0	0	0	0	0	0	0	0
ENST00000367500	0	3	0	18	10	0	0	2	2.25277	0	27	4	5	7	4.47704
ENST00000450350	0	0	0	0	1	0	0	0	1.74723	0	0	0	0	0	0.522962
ENST00000612436	0	0	0	0	0	0	0	0	0	0	0	0	0	0	0
ENST00000615508	0	0	0	0	0	0	0	0	0	0	0	0	0	0	0
ENST00000618109	0	0	0	0	0	0.170118	0	0.0247721	0	0	0.625	0	0	0	0.187575
ENST00000616582	0	0	0	0	0	0	0	0	0	0	0	0	0	0	0
ENST00000610857	0	0	0	0	0	0	0	0	0	0	0	0	0	0	0
ENST00000612327	0	2.83339	1.91604	18.1648	5.9438	3.05416	0	3.57363	2.41666	0	12.4439	2.77413	1	2.86412	4.30305
ENST00000619454	0	0	0	0	0	0	0	0	0	0	0	0	0	0	0
ENST00000613825	0	0	0	0	0	0	0	0	0	0	0	0	0	0	0
ENST00000622600	0	0	0	0	0	0	0	0	0	0	0	0	0	0	0
ENST00000618943	0	0	0	0	0	0	0	0	0	0	0	0	0	0	0
ENST00000358430	0	0	0	1	0	0	0	1	2	0	1	0	0	0	0
ENST00000367652	0	0	0	0	0	0	0	0	0	0	0	0	0	0	0
ENST00000615361	0	0	0	0	0	0	0	0	0	0	0	0	0	0	0
ENST00000614689	0	0	0.0769231	0	0	0	0	0	0	0	0	0	0	0	0
ENST00000613318	0	0	0	0	0	0	0	0	0	0	0.153846	0	0	0	0
ENST00000617256	0	0	0	0	0	0	0	0	0	0	0	0	0	0	0
ENST00000622737	0	1.00678	0	0	0	0	0	0	1.16641	0	6.39198	2.73347	1.13784	0	1.15471
ENST00000617778	0	0	0	0	0	0	0	0	0	0	0	0	0	0	0
ENST00000614893	0	0	0	0	0	0	0	0	0	0	0	0	0	0	0
ENST00000616046	0	0	0	0	0	0	0	0	0	0	0	0	0	0	0
ENST00000610284	0	0	0	0	0	0	0	0	0	0	0	0	0	0	0
ENST00000611130	0	0	0	0	0	0	0	0	0	0	0	0	0	0	0
ENST00000619073	0	0	0	0	0	0	0	0	0	0	0	0	0	0	0
ENST00000611871	0	0	0	0	0	0	0	0	0	0	0	0	0	0	0
ENST00000622646	0	0	0	0.358959	0	0	0	0	0	0	0	0	0	0	0
ENST00000601780	0	0	0	0	0	0	0	0	0	0	0	0	0	7.3039	0
ENST00000597426	0	0	0	0	0	0	0	0	0	0	0	0	0	0	0
ENST00000376918	0	58.4858	27.7181	203.566	56.7217	36.5366	0	79.9233	52.6564	0	188.172	40.0378	32.1223	85.6354	44.3861
ENST00000334976	0	7.62487	6.90421	53.5261	28.9984	12.7203	0	14.9974	11.9993	1.22374	75.861	1.32825	4.93318	20.2557	14.9813
ENST00000598585	0	0	0	0	0	0	0	0	0	0	8.24046	0	0	0	0
ENST00000599293	0	11.0553	0	210.705	105.191	0	0	23.9831	0.0204523	3.77626	29.1995	10.7064	0	6.94454	29.7045
ENST00000597799	0	0	0	0	0	0	0	0	0	0	0	0	0	0	0
ENST00000594508	0	0	0	0	5	0	0	0	0	0	1	0	0	0	0
ENST00000610602	0	0	0	0	0	0	0	0	0	0	0	0	0	0	0
ENST00000610515	0	0	0	0	0	0	0	0	0	0	0	0	0	0	0
ENST00000618567	0	0	0	0	0	0	0	0	0	0	0	0	0	0	0
ENST00000617783	0	0	0	0	0	0	0	0	0	0	0	0	0	0	0
ENST00000368376	0	0	0	0	0	0	0	0	0	0	0	0	0	0	0
ENST00000316721	0	0	0	0	0	0	0	0	0	0	8.8703	0	2.16934	0	0
ENST00000424959	0	0	0	0	0	0	0	0	0	0	0	0	0	0	0
ENST00000609421	0	14.7794	3.87011	157.604	35.8393	20.0663	0	21.2696	10.5258	0	93.5642	16.8703	4.45525	49.0752	29
ENST00000481771	0	6.22057	3.12989	38.7645	21.1607	8.47016	0	12.7304	4.47415	0	56.5655	3.12975	1.37541	5.92475	0
ENST00000495589	0	0	0	0	0	0	0	0	0	0	0	0	0	0	0
ENST00000495492	0	0	0	1.63154	0	2.46358	0	0	0	0	0	0	0	0	0
ENST00000548861	0.881998	0	0	0	0	0	0	0	0	0	0	0	0	0	0
ENST00000303305	1.118	84	48	393.986	144	52	1	89	39	1	277.968	45	81	208.974	145
ENST00000552766	0	0	0	0	0	0	0	0	0	0	0	0	0	0	0
ENST00000553057	0	0	0	0	0	0	0	0	0	0	0	0	0	0	0
ENST00000551061	0	0	0	1.01368	3	0	0	3	0	0	5	0	0	1.02585	0
ENST00000550166	0	0	0	0	0	0	0	0	0	0	0	0	0	0	0
ENST00000552528	0	0	0	0	0	0	0	0	0	0	0	0	0	0	0
ENST00000552266	0	0	0	0	0	1	0	0	1	0	1.03205	0	0	0	0
ENST00000473363	0	0	0	0	0	0	0	0	0	0	0	0	0	0	0
ENST00000511348	0	0	0	3.82907	5.11759	2.36604	0	11.9532	1.38947	0	2.51615	0	0	0	1.30476
ENST00000511203	0	0	0	0	0	0	0	0	0	0	0	0	0	0	0
ENST00000296417	0	48	16	213.62	68.8824	11.7312	0	37.8894	12.6105	0	62.647	19	19.5599	49	30.6952
ENST00000511319	0	0	0	8.55089	0	3.90281	0	2.15736	0	0	2.18529	0	0	0	0
ENST00000529158	0	2.51952e-05	0	0	0	0	0	0	0	1	18.6515	0	3.4401	0	0
ENST00000527366	0	0	0	0	0	0	0	0	0	0	0	0	0	0	0
ENST00000374723	0	53.0738	28.6249	0	4.63235	4.87241e-05	0	12.2436	40.1562	0	46.1232	9.9312	1.02198e-06	2.46404	167.694
ENST00000470972	0	31.4806	12.8451	0.000263001	140.701	56.2264	0	51.4006	0	0.998881	237.517	0	75.2268	265.112	1.60449e-05
ENST00000374720	0	0.00160003	0.00667123	344.318	0.0526654	0.0285758	0	0.00641412	0	0.00111859	131.381	58.9548	0.0332295	0.0815265	47.1118
ENST00000374724	1	16.3771	14.6323	153.612	31.3186	8.79014	0	17.3727	7.52638	0	194.118	27.523	10.74	76.3336	43.2842
ENST00000607692	0	0	0	0	0	0	0	0	0	0	0	0	0	0	0
ENST00000607701	0	0	0	5	2	0	0	0	0	0	4	0	0	0	2
ENST00000436716	0	0.175329	0	0	0	0	0	0	0	0	0	0	0	0	0
ENST00000301765	0	4	0	51	10.0023	10	0	23	7	0	61.9369	2	7	17.6601	10
ENST00000538036	0	0	0	0	1.99775	0	0	0	0	0	0	0	0	0.339888	0
ENST00000536000	0	0	0	0	0	0	0	0	0	0	1.06314	0	1	0	0
ENST00000535818	0	0	0	0	0	0	0	0	0	0	0	1	0	0	0
ENST00000559763	0	0	0	0	0	0	0	0	0	0	0	0	0	0	0
ENST00000330964	0	18.5182	7.95664	134.942	58.0391	28.4529	0	37.7087	20.814	1.10221	90.333	27.5538	29.5758	66.3697	47.158
ENST00000462430	0	15.5881	2.93083	51.5987	0.855926	9.02809	0	23.4028	4.36638	0	27.6748	3.67526	0.594036	23.2365	6.29726
ENST00000455271	0	0	1.73975	0	0	0	0	0	0	0	0	0	0	0	0
ENST00000635699	0	0	0	0	35.7287	0	0	0	0	0	0	0	0	0	5.64184
ENST00000482846	0	4.68783	0	8.38693	10.8979	8.02044	0	5.0205	1.33427	0	20.2691	2.7558	1.22371	2.05553	1.169
ENST00000411926	1	45.4838	12.5824	203.855	78.1689	33.1384	1	57.4923	42.401	1.9489	101.065	18.0569	13.3461	57.1412	40.1972
ENST00000439025	0	11.7282	5.5996	31.1859	23.4594	34.532	0	33.7782	16.737	1	116.631	13.654	4.83081	5.86267	2.48951
ENST00000367739	0	0.00201522	0.0109465	294.185	127.899	0.0280401	0	0.0133803	0.0142938	0	136.314	0.00813792	101	234.986	163.819
ENST00000643119	0	0.0158814	0.0525734	0	0.0480681	0.134198	0	0.0864124	0.0681216	0	0.0844867	0.0440115	0	89.4246	0.000353523
ENST00000645045	0	31.6652	16.9365	2.88137e-06	20.3842	42.6718	0	82.7927	21.3283	0	102.6	21.9479	0	0.250562	0.180897
ENST00000647124	0.00210186	5.26524e-05	0	0.00525624	4.09547e-05	0.00139171	0.000859728	1.79229e-06	0.00227425	0.000484801	1.8996e-08	0	0	0.00187286	0
ENST00000642390	0	0	0	0	0	0	0	0	0	0	0	0	0	0	0
ENST00000645753	0.997898	10.3168	0	80.6259	0.668445	14.1646	0.99914	0.10749	22.587	1.99952	0.0016732	0	0	42.2939	1.56163e-07
ENST00000646036	0	0	0	0	0	0	0	0	0	0	0	0	0	0	0
ENST00000646898	0	0	0	3.82452e-05	0	0	0	0	0	0	0	0	0	0	0
ENST00000644894	0	0	0	8.18367	0	0	0	0	0	0	0	0	0	0	0
ENST00000458076	0	0	0	0	0	0	0	0	0	0	0	0	0	0	0
ENST00000414770	0	0	0	0	0	0	0	0	0	0	0	0	0	1.04317	0
ENST00000478333	0	0	0	0	0	0	0	0	0	0	0	0	0	0	0
ENST00000383118	0	6.81869	0.126929	38.6657	5.81859	1.11935	0	0	0	0	0	0	7.26464	11.2409	2.71329
ENST00000383119	0	0	0	0	0	0.529979	0	0	0	0	0	0	0	0	0
ENST00000495722	0	0	0	3.82446	0.609749	0.378652	0	0.502	0	0	0	0	0.180919	0	0.201945
ENST00000474736	0	0	0	0.0290859	0	0	0	0	0	0	0	0	0	0	0
ENST00000613095	0	0	0.54605	0.996333	0	4.82838	0	0	0	0	0	0	0	0	0
ENST00000335390	0	1	2	8	4	0	0	3	0	0	11.0416	1	1	3	2
ENST00000479763	0	1	0	0	0	0	0	0	0	0	0	0	0	0	0
ENST00000494919	0	0	0	0	0	0	0	0	0	0	0	0	0	0	0
ENST00000395738	0	17	3	37	30	20.4077	0	27	22	0	27.3907	4	2	21	12
ENST00000395737	0	0	0	0	0	0	0	0	0	0	0	0	0	0	0
ENST00000216487	0	13.4434	0	0	0	0	0	0	0	0	67.6099	0	0	13.4522	0
ENST00000555589	0	0	0	0	0	0	0	0	0	0	0	0	0	0	0
ENST00000557762	0	0	0	1	0	0	0	1	1	0	0	0	0	0	0
ENST00000556385	0	0	0	0	0	0	0	0	0	0	0	0	0	0	0
ENST00000418924	0	0.286883	0.999373	30.9059	50.8852	18.9036	0	40	13.9911	0.998678	49.3109	8.99677	14	21.3276	32.9883
ENST00000555908	0	0	0	0	0	0	0	0	0	0	0	0	0	0	0
ENST00000555891	0	0	0	0	0	0	0	0	0	0	0	0	0	0	0
ENST00000554888	0	0	0	0	0	0	0	0	0	0	0	0	0	0	0
ENST00000553992	0	0	0	0	0	0	0	0	0	0	0	0	0	0	0
ENST00000556418	0	2.26913	0	3.28953	1.09188	1.09644	0	0	0	0	3.47779	0	0	1.21245	0
ENST00000553959	0	0	0	0	1	0	0	0	0	0	2.60143	0	0	1	0
ENST00000620541	0	0.000581256	0.000627429	75.8046	0.0228777	0	0	0	0.00893685	0.00132172	0	0.00323384	0	0.00770357	0.0117173
ENST00000270631	0	0	0	0	0	0	0	0	0	0	0	0	0	0	0
ENST00000641268	0	0	0	0	0	0	0	0	0	0	0	0	0	0	0
ENST00000317450	0	0	0	0	0	0	0	0	0	0	0	0	0	0	0
ENST00000454993	0	0	0	0	0	0	0	0	0	0	1	1	0	0	0
ENST00000262895	0	0	0	0	0	0	0	0	0	0	0	0	0	0	0
ENST00000593562	0	0	0	0	0	2	0	0	0	0	0	0	0	0	0
ENST00000602210	0	0	0	0	0	0	0	0	0	0	0	0	0	0	0
ENST00000301218	0	0	0	0	0	0	0	0	0	0	0	0	0	0	0
ENST00000594528	0	0	0	0	0	0	0	0	0	0	0	0	0	0	0
ENST00000368457	0	21.5237	7	115	68	19	0	33	19	1	152	19	17	36	15
ENST00000368456	0	1.47633	0	0	0	0	0	0	0	0	0	0	0	0	0
ENST00000483463	0	0	0	0	0	0	0	0	0	0	0	0	0	0	0
ENST00000372307	0	0	0	0	0	0	0	0	0	0	0	0	0	0	0
ENST00000372306	0	0	0	0	0	0	0	0	0	0	0	0	0	0	0
ENST00000372310	0	12	4	24	4.61095	1	0	0	2	0	11	2	0	16	7
ENST00000475075	0	0	0	0	0.389052	0	0	0	0	0	0	0	0	0	0
ENST00000360584	0	0	0	0	0	0	0	0	0	0	0	0	0	0	0
ENST00000357730	0	0	0	0	0	0	0	5	0	0	0	0	0	0	0
ENST00000492434	0	0	0	0	0	0	0	0	0	0	0	0	0	0	0
ENST00000528803	0	0	0	0	0	0	0	0	0	0	0	0	0	0	0
ENST00000489764	0	0	0	0	0	0	0	0	0	0	0	0	0	0	0
ENST00000466926	0	0	0	0	0	0	0	0	0	0	0	0	0	0	0
ENST00000533007	0	0	0	0	0	0	0	0	0	0	0	0	0	0	0
ENST00000368467	0	26	9	161	58	13	0	20	7	3	69	9	12	49	37
ENST00000640271	0	0	0	0	0	0	0	0	0	0	0	0	0	0	0
ENST00000598057	0	1.13305	0	0	5.64176	2.54195	0	0	0	0	0	1.14511	0	0	0
ENST00000600292	0	1.54736	4.10588	5.51628	3.21558	0	0	2.14084	0	0	1.47657	0	0	1.47317	1.57007
ENST00000601891	0	0	0	0	0	0	0	0	0	0	0	0	0	0	0
ENST00000222008	0	127.741	56.8941	638.072	171.659	45.9515	1.96909	71.5431	53.1498	0	198.481	41.8549	32.0714	149.527	87.3637
ENST00000601028	0	0	0	0	0	0	0.0309132	0	0	0	15.1495	0	0	0	0
ENST00000595226	0	0	0	4.56881	0	1.50652	0	1.81731	1.76068	0	3.86707	0	4.86242	0	0
ENST00000601078	0	0	0	0	0	0	0	0	0	0	0	0	0	0	0
ENST00000596171	0	0	0	9.84273	9.20843	0	0	1.17051	1.08954	0	6.78923	0	1	0	1.06622
ENST00000601476	0	6.57867	0	0	5.27572	0	0	2.32825	0	0	4.2369	0	2.06619	0	0
ENST00000599219	0	0	0	0	0	0	0	0	0	0	0	0	0	0	0
ENST00000556922	0	0	0	0	0	0	0	0	0	0	0	0	0	0	0
ENST00000428025	0	0	0	0	0	0	0	0	0	0	0	0	0	0	0
ENST00000646188	0	2.41013	0	0	0	0	0	0	0	0	0	0	0	0	0
ENST00000372389	0	0	0	0	0	0	0	0	0	0	0	0	0	0	0
ENST00000481352	0	6.16948	0	10.4053	8.45732	0	0	9.43489	0	0	8.54368	1.14487	0	2.60656	7.02818
ENST00000512472	0	1	0	2.13271	2	1	0	4	0	0	2	0	0	1	0
ENST00000372344	0	0	0	0	0	0	0	0	1	0	0	0	0	2.18106	0
ENST00000642195	0	0	6	30.4526	20.3984	11.8271	0	3.74518	0	0	28.4675	1.22192	0	27.0473	13.2885
ENST00000643799	0	0	0	0	1.23682	0	0	0	0	0	0	0	0	0	0
ENST00000304004	0	1.4526	0	6.33044	0	3.08194	0	2.76118	2	0	18.5964	4.88247	0	1.59795	0
ENST00000646700	0	0	0	0	2.6078	1.18036	0	1.17881	1.00274	0	11.2676	0	1.08061	1.21078	1.39707
ENST00000646433	0	3.68685	0	3.04222	0	0	0	0	0	0	0	2.27672	0	0	0
ENST00000607635	0	0	0	0	1.47323	0	0	0	0	0	0	0	0	0	0
ENST00000645141	0	0	0	0	0	0	0	0	0	0	11.0421	0	8.26135	0	0
ENST00000488601	0	1.2173	0	0	4.84868	2	0	5.95021	0	0	4.26849	0	0	7.96863	6.28627
ENST00000643341	0	0	0	0	0	0	0	0	0	0	0	0	0	0	0
ENST00000423780	0	0	0	0	0	0	0	0	0	0	0	1.47402	0.658042	0	0
ENST00000455605	0	3.11195	0	4.71622	4.34731	0	0	1.8027	0	0	0	0	0	3.38776	0
ENST00000446378	0	1.45431	3.0431	0	6.84685	1.27756	0	6.67243	4.12606	0	19.2645	1.35401	1.25175	2.7989	0
ENST00000506603	0	11.5457	1.9569	21	23.5917	2.72244	0	22.3276	4.87394	2	154.874	12.646	9.74825	12.2011	16
ENST00000505466	0	0	1	0	0.561455	0	0	0	0	0	3.86112	0	0	0	0
ENST00000375320	0.00985592	269.056	346.087	2329.32	752.705	231.553	0.00986784	209.657	61.3562	0.00985404	1273.24	190.645	111.661	429.945	133.495
ENST00000359492	21.3858	7484.74	2562.28	58291.4	20209.7	7833.82	65.6902	7790.35	3843.93	290.967	64062.6	9327.34	3364.62	13361.9	8587.29
ENST00000375329	0	21.8691	7.66919	61.9975	58.3889	48.269	0	34.1895	25.3635	7.68899	151.713	13.5708	25.7549	3.94322	12.8561
ENST00000375323	0	12.2761	0	415.675	89.622	25.2508	0	65.789	5.43833	0	308.362	16.1565	20.8474	71.734	18.8571
ENST00000236850	6.60433	647.055	199.963	7538.61	1706.55	554.111	3.29991	539.012	261.913	3.33394	3889.11	845.287	481.114	1454.51	747.506
ENST00000519890	0	0	0	0	0	0	0	0	0	0	0	0	0	0	0
ENST00000519739	0	0	0	0	0	0	0	0	0	0	0	0	0	0	0
ENST00000518836	0	0	0	0	0	0	0	0	0	0	0	0	0	0	0
ENST00000313708	0	3.35983	1.68484	12.156	0	0	0	3.23372	0	0	1.5065	0	0	0	0
ENST00000518323	0	0	0	0.0277488	2.35351	1.51044	0	1.76628	1	0	7.88205	0	0.567708	2.47232	1.81692
ENST00000380654	0	0	0	0	0	0	0	0	0	0	0	0	0	0	0
ENST00000517373	0	0.640172	0.315162	0	0	0	0	0	1	0	4.33626	0	0	0	0
ENST00000522192	0	0	0	0	0	0	0	0	0	0	0	0	0	0	0
ENST00000523464	0	0	0	0	0	0	0	0	0	0	0	0	0	0	0
ENST00000523315	0	0	0	0	0	0	0	0	0	0	0	0	0	0	0
ENST00000622875	0	0	0	1.81625	7.64649	5.48956	0	0	0	0	20.2752	6	5.43229	6.52768	2.18308
ENST00000500704	0	0	0	17.7046	0	0.0945497	0	6.73111	6.56995	0	24.6304	2.21309	0	0	2.8518
ENST00000496518	0	5	1.81035	0	19.9934	2.9137	0	0	0	0	0	0.00125253	2.35278	19	3.40761
ENST00000327681	0	0	0	0	0	0	0	0	0	0	0	0	0	0	0
ENST00000369233	0	0	0.189653	0	0	0	0	0.000969361	0	0	0	0	0	0	0
ENST00000513344	0	0	0	1.29543	0.475957	1	0	1.71799	0	0	0	0	1.8845	0	0
ENST00000506871	0	0	0	1	3.89659	0	0	0	0	0	0	0	0	0	0
ENST00000511403	0	0	2	0	0	0	0	0	2	0	0	0	0	1	0
ENST00000496090	0	0	0	0	0	1	0	0	0	0	2.06574	0	0	0	0
ENST00000507717	0	0	0	0	0	0.991754	0	0.0419198	0.430053	0	0	0	0	0	0
ENST00000329966	0	6	1	2	3.6341	0	0	0.980506	0	0	2.30382	0	0	1	1.74059
ENST00000472914	0	0	0	0	0	0	0	0	0	0	0	0	0	0	0
ENST00000369232	0	0	0	0	0	0	0	0	0	0	1	0.785655	0.762723	0	0
ENST00000508908	0	0	0	2	0	1	0	0.527507	0	0	0	0	0	0	0
ENST00000332482	0	0	1	0	0	3.33658	0	0	0	0	0	0	0	4.6871	0
ENST00000333577	0	1.4371	0	0	0	0	0	0	5.5392	0	6.54249	0.461201	0	0	4.3916
ENST00000389562	0	0	0	0	7.27649	0	0	0	2.02948	0	0	0	0	0	0
ENST00000611841	0	0	0	0	0	2	0	0	0	0	0	0	0	2.11317	0
ENST00000330386	0	29.2128	18	87.9	47.0353	25.5545	0	52.3632	25.2103	3	113.675	15.9154	16.4068	47.1996	31.7799
ENST00000611739	0	0	0	0	1.55988	0	0	0	0	0	3.82298	1.10537	0	0	0
ENST00000616136	0	0	0	0	2.02349	0	0	0	0	0	8.50658	0	0	3.67214	0
ENST00000611118	0	2.19928	0	0	6.20298	5.44552	0	7.27316	3.22097	0	9.40867	0	0	0	0
ENST00000389561	0	15.1508	0	66.5091	29.9018	0	0	34.1313	0	0	97.5768	6.51804	8.59318	3.73423	23.8285
ENST00000375799	0	0	0	1.24996e-08	32.8096	0	0	23.182	0	0	176.248	0	0	0	0
ENST00000375793	0	16.3685	0	97.9756	43.1904	0	0	19.4228	0	0	0.000498599	0	10	32.6341	32.765
ENST00000462455	0	0	0	0	0	0	0	0	0	0	0	0.668708	0	0	0
ENST00000642363	0	5.63151	6.50115	30.6696	0	19	1	3.3751	16.957	0	0.916395	17.3332	0	17.3659	10.235
ENST00000477849	0	0	0.498852	7.35483	0	0	0	2.02004	2.04301	0	10.8352	0.998056	0	0	0
ENST00000443358	0	23.2062	0	40.219	13.8557	16.6147	0	14.5483	2.29094	2	49.8392	4.38968	3.70632	14.8682	32.7785
ENST00000376649	0	3.8589	0	8.65957	11.1205	1.5917	0	3.93118	1.96344	0	19.4471	1.58556	3.1737	0	3.6867
ENST00000322060	0	1.74032e-06	0	9.17879e-06	0	0	0	0	2.76716	0	0	0	0	0	0
ENST00000542167	0	0	0	0	6.69508	10.5552	0	0	3.94521	0	15.6852	0	0	0	5.83275
ENST00000538037	0	0	0	0	0	0	0	0	0	0	0	0	0	0	0.748228
ENST00000544662	0	0	0	0	0	0	0	0	0	0	0	0	0	0	0
ENST00000456665	0	0	0	0	3.97495	0	0	0	0	0	0	3	0	0	0
ENST00000544213	0	1.56567	1	0.965087	0	0	0	0.544701	0	0	1.15989	0	0	3	0
ENST00000535067	0	0	0	0	0	0	0	0	0	0	0	0	0	0	0
ENST00000537484	0	0	0	0	0	0	0	0	0	0	0	0	0	0	0
ENST00000543754	0	4.37791	12	59.5498	27.3845	5.9137	0	0	10.2679	0	44.2084	4.02475	11.1387	37.1318	0
ENST00000553458	0	142.032	70.3742	561.682	263.703	129.413	3.8223	254.829	146.041	25	1554.07	323.97	95.6133	423.378	346.656
ENST00000554501	0	0	0	0	0	0	0	0	0	0	0	0	0	0	0
ENST00000350259	0	0	0	0	0	0	0	0	0	0	0	0	0	0	0
ENST00000555126	0	0	0	17.5143	2.64774	0	0.1777	3.15	2.39368	0	5.47313	0	0	0	0
ENST00000554231	0	0	0	2.16883	0	3.33095	0	0	0	0	3.00937	1.03044	0	0	0
ENST00000553814	0	0	0	0	0	0	0	0	0	0	0	0	0	0	0
ENST00000556852	0	0	0	0	1.13614	0	0	0	0	0	4	0	0	0	0
ENST00000334082	0	8	10	14	7.52477	3	0	6	3	0	12.2307	1.07665	2	9	10
ENST00000460741	0	0	0	7	0	0	0	0	0	0	0	0	0	0	0
ENST00000282260	0	0	0	0	0	0	0	0	0	0	0	0	0	0	0
ENST00000508576	0	0	0	0	0	0	0	0	0	0	0.769319	0	0	0	0
ENST00000535690	0	0	0	0	0.47523	0	0	0	0	0	0	0.92335	0	0	0
ENST00000321867	0	185.811	58.8347	444.696	212.217	100.877	0	176.665	63.9365	3.20159	485.807	29.1374	71.5014	183.122	156.192
ENST00000537421	0	0	0	0	0	0	0	0	0	0	3.22587	0	0	0	0
ENST00000542313	0	0	0	0	0	0	0	0	0	0	0	0	0	0	0
ENST00000541761	0	0	0	0	0	0	0	0	1.07652	0	0	0	0	0	0
ENST00000540647	0	0	1.28494	6.55493	4.97128	1.30928	0	5.46148	0	0	20.0447	1.70146	1.47576	4.19127	2.45574
ENST00000544718	0	0	0	0	0	0	0	0	0	0	1.95994	0	0	0	0
ENST00000540568	0	7.18896	6.88034	36.7491	23.8115	1.8137	2	10.874	3.98701	0.798413	51.9628	6.16112	9.02284	5.68636	3.35205
ENST00000604646	0	127.008	80.0102	396	345.012	193.012	1	364	178	28	995	175	89	256.01	323.006
ENST00000394026	0	0	0	0	0	0	0	0	0	0	0	0	0	0	0
ENST00000554341	0	0	0	1.88185	0	0	0	0	0	0	0	0	0	0	0
ENST00000553462	0	1	0	0	0	1.03351	0	3.2171	0	0	5.46705	0	0	1.74645	1
ENST00000334571	0	21.6686	12.2413	86.9566	59.2503	41.4659	0	28.3572	21.428	1.68491	121.469	13.9515	7.07219	31.7427	19.4934
ENST00000556300	0	0	0	0	0	0	0	0	0	0	0	0	0	0	0
ENST00000557584	0	0	0	0	1.03251	0	0	0	0	0	0	0	0	0	0
ENST00000554920	0	0	0	0	0	0	0	0	0	0	0	0	0	0	0
ENST00000554217	0	0	0	0	0	0	0	0	0	0	3	0	0	0	0
ENST00000553922	0	0	0	2.10244	0	0	0	0	0	0	0	2	0	0	0
ENST00000554193	0	0	0	0	0	0	0	0	0	0	0	0	0	0	0
ENST00000555552	0	0	0	0	0	0	0	0	0	0	0	0	0	0	0
ENST00000557205	0	0	0	1.5366	0	0	0	0	0	0	0	0	0	0	0
ENST00000555196	0	0	0	0	0	0	0	0	0	0	0	0	0	0	0
ENST00000554320	0	0	0	0	0	0	0	0	0	0	0	0	0	0	0
ENST00000555392	0	0	0	2.00281	1.00371	0.967375	0	2.01752	0	0	5.02457	3.06576	1.69106	0	0
ENST00000555511	0	2	0	2.22223	4.65021	0	0	3	1	0	1.01742	0	0	0	0
ENST00000556588	0	0	0	0	8.81881	0	0	8.47854	0	0	15.4751	0	0	0	0
ENST00000553448	0	3.10918	0	2.17362	0	0	0	0	1.12976	0	1.7214	0	1	1.01014	0
ENST00000557780	0	0	1	0	0	0	0	2.11122	0	0	0	0	0.166115	0	0
ENST00000629426	0	0	0	4.03169	4.248	0	0	0	0	0	0	0	0.00273136	0	0
ENST00000590474	0	4	5.53331	9.28487	2.27717	4.12735	0	6.63974	1.00041	0	6.0384	1	1	2.34835	1.1057
ENST00000586641	0	0	0	0	0	0	0	0	0	0	0	0	0	0	0
ENST00000359094	0	0	0	1.64852	1.99967	0	0	0	0	0	4.32978	0	0	0.842464	0
ENST00000589295	0	0	0	0	0	0	0	0	0	0	0	0	0	0	0
ENST00000588110	0	0	0	2.68674	0	0.873358	0	1.04051	0	0	2.77027	0	1	2.18044	0
ENST00000589647	0	0	0.0571315	0.0640795	0	0	0	0.031748	0	0	0.297858	0	0	0	0.138532
ENST00000591445	0	0	0	0	0	0	0	1	0	0	0	0	0	0	0
ENST00000592348	0	0	1.81398	1.57154	2.72316	0	0	1.81323	0	0	0.520804	0	0	0.874359	0
ENST00000613873	0	0	0.595583	0.745607	0	0	0	0.515278	0	0	5.35181	0	0	0	1.75577
ENST00000367602	0	5.33297	1.18594	156.982	79.4676	15.4153	0	21.3655	11.2733	0	90.5056	7.81687	15.967	17.9592	11.6251
ENST00000392029	0	0	0	0	0	0	0	0	0	0	1.21531	0	0.565961	0	0
ENST00000367600	0	8.4118	2.66133	59.2589	25.5281	8.78862	0	1.63836	4.99833	1.39945	36.0167	8.17958	22.467	14.1331	10.416
ENST00000443059	0	14.2552	5.15273	112.777	61.1339	6.32453	0	20.9961	2.72834	2.60055	123.612	16.0972	0	26.0284	34.2337
ENST00000266594	0	0	0	0	0	0	0	0	0	0	0	0	0	0	0
ENST00000451457	0	0	0	0	2	1	0	0	0	0	9	0	0	0	0
ENST00000367784	0	0	0	0	0	0	0	0	0	0	0	0	0	0	0
ENST00000420702	0	0	0	0	0	0	0	0	0	0	0	0	0	0	0
ENST00000532958	0	0	0	0	0	0	0	0	0	0	0	0	0	0	0
ENST00000418509	0	0	0	0	0	0	0	0	0	0	0	0	0	1	0
ENST00000445767	0	0	0	0	0	0	0	0	0	0	0	0	0	0	0
ENST00000527338	0	0	0	0	0	0	0	0	0	0	0	0	0	0	0
ENST00000528443	0	0	0	0	0	0	0	0	0	0	0	0	0	0	0
ENST00000271583	0	1.38812	0	1.64839	2.55149	0	0	0	0	0	0	1.09374	0	0	2.84689
ENST00000606911	0	3.18386	2.16042	63.5987	12.8533	2.81928	0	15.3009	0	0	66.7604	6.37869	3.17706	1.60043	16.2983
ENST00000435319	0	21.428	9.19434	97.7529	49.6643	8.81971	0	14.9394	13	0	55.1417	9.52758	9.82294	19.4431	2.089
ENST00000531630	0	0	0	0	0	0	0	0	0	0	0	0	0	0	0
ENST00000527391	0	0	0	0	0	0	0	0	0	0	0	0	0	0	0
ENST00000529091	0	0	0	0	0	0	0	0	0	0	0	0	0	0	0
ENST00000527867	0	0	0	0	0	0	0	0	0	0	0	0	0	0	0
ENST00000474875	0	0	0	0	0	0.126436	0	0	0	1	0	0	0	0	0
ENST00000531726	0	0	0	0	0	0	0	0	0	0	0	0	0	0	0
ENST00000524653	0	0	0	0	0	0	0	0	0	0	0	0	0	0	0
ENST00000447964	0	0	0	0	0	0	0	0	0	0	0	0	0	0	0
ENST00000544117	0	9.4699	1	16.2869	23.424	16.3667	0	4.80665	6.95205	0	43.3727	2.40849	0	2.32114	0
ENST00000448928	0	0	0	0	0	0	0	0	0	0	0	0	0	0	0
ENST00000547026	0	0	0	0	0	0	0	0	0	0	0	0	0	0	0
ENST00000549512	0	0	0	0	0	0	0	0	0	0	0	1	0	0	0
ENST00000546874	0	0	0	0	0	0	0	0	0	0	0	0	0	0	0
ENST00000549125	0	0	0	0	0	0	0	0	0	0	0	0	0	0	0
ENST00000548932	0	0	0	0	0	0	0	0	0	0	0	0	0	0	0
ENST00000550181	0	0	0	0	0	0	0	0	0	0	0	0	0	0	0.389562
ENST00000550342	0	0	0	0	0	0	0	0	0	0	0	0	0	0	0
ENST00000301042	0	5.63064	0	22.7752	14.7118	9.69542	0	26.2707	6.04795	0	66.3907	0.6324	6	15.6855	8.61044
ENST00000417067	0	0	0	0	0	0	0	0	0	0	0	0	0	0	0
ENST00000395089	0	0	0	0	0	0	0	0	0	0	0	0	0	0	0
ENST00000415760	0	0	0	0	0	0	0	0	0	0	0	0	0	0	0
ENST00000468759	0	0	0	0	0	0	0	0	0	0	0	0	0	0	0
ENST00000370909	0	0	0	0	0	0	0	0	0.293959	0	0	0	0	0	0
ENST00000444984	0	0	0	0	0	0	0	0	0	0	0	0	0	0	0
ENST00000495179	0	0	0	0	0	0	0	0	0	0	0	0	0	0	0
ENST00000370911	0	0	0	3	1	0	0	2.33284	1.03312	0	0	0	0	0	0
ENST00000463724	0	0	0	0	0	1	0	1.66716	1.67292	0	0	0	0	0	0
ENST00000354431	0	0	0	0	0	0	0	0	0	0	0	0	0	0	0
ENST00000479498	0	0	0	0	0	0	0	0	0	0	2.14023	0	0	0	0
ENST00000472993	0	0	0	2.77745	1.62019	0	0	0	0	0	0	0	0	1.59667	0
ENST00000414839	0	0	0	1.00357	0	0	0	0	0	0	2.55004e-07	0	0.666667	0	0
ENST00000448684	0	0	0	1.75913	0	0	0	0	0	0	0	0.571429	0	0	0
ENST00000619014	0	0	0.166667	0	0.546477	0.833333	0.166667	5	1.33333	0	1.85977	0	0	0.736663	0.833333
ENST00000569451	0	0	1.75708	4.31896	0	0	0	0	0	0	7.97127	0	0	0	0
ENST00000248114	0	7.88584	4.24292	39.1119	28.2628	3.42064	0	5.22389	3.41562	0	53.0115	3.83954	2.23553	11.2025	10.3078
ENST00000561710	0	0	0	1.78928	1.68508	0	0	0.389265	0	0	0	0.703447	0	0	0.848329
ENST00000565658	0	0	0	2.99022	1.65424	0	0	0	0	0	0	0	0	0	0
ENST00000567719	0	5.11416	0	21.7896	3.39793	2.57936	0	7.38684	0.584378	0	35.0172	6.45701	2.76447	6.79748	5.84387
ENST00000252660	0	6.32512	6.01192	4.09101	12.4554	18.1273	0	18.2653	7.00037	1.01697	44.6275	4.13799	10.4136	12.2377	11.2142
ENST00000361948	0	0	0	10.8808	4.99747	0	1	0	0	0	4.64787	2.16718	0	0	0
ENST00000552912	0	0	1.6043	2.9886	12.7052	7.72866	0	0	0	0.00302248	12.64	1.98102e-06	0.00385858	0	0.00200064
ENST00000242591	0	0	0	0	0	0	0	6.09787	0	0	3.63114	0	0	0	6.89787
ENST00000546374	0	3	0.395696	0	0	0	0	0.0224549	2	0	0	0	0	0	0
ENST00000550156	0	0	0	9.59871	0	0	0	0	3.39916	0.996978	0	2.01292	2.99614	4.3427	2.10013
ENST00000551273	0	0	0	0	0	0	0	0	0	0	0	0	0	0.490295	0
ENST00000549009	0	0	0	0	0	0	0	0	0	0	0	0	0	0	0
ENST00000551055	0	0	0	0	0	0	0	0	0	0	1	0	0	0	0
ENST00000550748	0	0	0	0	5.26695	1.27134	0	4.87968	0	0	8.4181	0	0	2.33772	0
ENST00000372715	0	16	4	126.216	44.9937	30.8138	1	36.9296	15	0	167.604	18.6789	10	29.797	16.6513
ENST00000483181	1	0	0	8.70046	9.87302	1.18623	0	7.07042	0	1	13.018	1.32106	0	1.09269	1.16023
ENST00000480613	0	0	0	0	0	0	0	0	0	0	0	0	0	0	0
ENST00000473486	0	1	0	1.08308	2.13331	5	0	2	0	0	18.2605	0	0	1.1103	1.18848
ENST00000451652	0	0	0	0	0	0	0	0	0	0	2.11757	0	0	0	0
ENST00000419989	0	0	0	2	0	0	0	0	0	0	0	0	0	0	0
ENST00000590333	0	0	0	0	0	0	0	0	0	0	0	0	0	0	0
ENST00000592539	0	0	0	0	0	0	0	0	0	0	0	0	0	0	0
ENST00000309383	0	0	0	0	0	0	0	0	0	0	0	0	0	0	0
ENST00000585418	0	0	0	0	0	0	0	0	0	0	0	0	0	0	0
ENST00000591774	0	0	0	0	0	0	0	0	0	0	0	0	0	0	0
ENST00000326848	0	0	0	2	1	0	0	0	0	0	1	0	0	0	0
ENST00000586626	0	0	0	0	0	0	0	0	0	0	0	0	0	0	0
ENST00000588584	0	0	0	0	0	0	0	0	0	0	0	0	0	0	0
ENST00000419057	0	0	0	0	0	0	0	0	0	0	0	0	0	0	0
ENST00000429509	0	0	0	0	0	0	0	2	0	0	0	0	0	0	0
ENST00000247668	0	6	4	27	11	6	0	21	9	0	61	13	6	33	24
ENST00000414589	0	1	0	0	0	0	0	0	0	0	1	0	0	0	0
ENST00000474950	0	0	0	0	0	0	1	0	0	0	0	0	0	0	0
ENST00000482854	0	0	0	0	0	0	0	0	0	0	0	0	0	0	0
ENST00000469701	0	0	0	4	0	0	0	0	0	0	0	0	0	0	0
ENST00000466107	0	0	0	0	0	0	0	0	0	0	0	0	0	0	0
ENST00000275053	0	1.08407	1.03832	6.01565	7.10989	2.00012	0	6.22693	1.09593	0	22.4912	2.09616	2.50204	3	4.11199
ENST00000369251	0	0	0	0	0	0	0	0	0	0	0	0	0	0	0
ENST00000514790	0	0	0	0	0	0	0	0	0	0	0	0	0	0	0
ENST00000509383	0	0	0	0	0	0	0	0	0	0	1.02239	0	0	0	0
ENST00000510018	0	0	1	0	0	0	0	0	0	0	0	0	0	0	0
ENST00000482634	0	0	0	0	0	0	0	0	0	0	0	0	0	0	0
ENST00000508976	0	0	0	1.06961	0	0	0	0	0	0	7.1895	0	0	1.03624	0
ENST00000511335	0	11.0008	6	15.9372	29.8755	21.6142	0	18.0043	13.8287	0	63.8764	11.0036	1.14285	7.21293	17
ENST00000506256	0	0	0	0	0	0	0	0	0	0	0	0	0	0	0
ENST00000484170	0	0	0	0	0	0	0	0	0	0	0	0	0	0	0
ENST00000508820	0	0	0	1.20739	3.16697	2.41605	0	7.00149	4.30908	0	25.5038	2	4.85953	1.78998	0
ENST00000496119	0	0	0	0	0	1	0	0	0	0	0	0	0	0	0
ENST00000427995	0	0	0	0	0	0	0	0	0	0	0	0	0	0	0
ENST00000593624	0	0	0	0	0	0	0	0	0	0	0	0	0	0	0
ENST00000595400	0	0	0	0	0	0	0	0	0	0	0	0	0	0	0
ENST00000433702	0	0	0	0	0	0	0	1.11911	2	0	3.46853	0	0	0	0
ENST00000598568	0	0	0	0	0	0	0	0	0	0	0	0	0	0	0
ENST00000597948	0	0	0	0	0	0	0	0	0	0	0	0	0	0	0
ENST00000598128	0	0	0	0	0	0	0	0	0	0	0	0	0	0	0
ENST00000599491	0	0	0	0	0	0	0	0	0	0	0	0	0	0	0
ENST00000636331	0	0	0	0	0	0	0	0	0	0	5.65574	0	0	0	0
ENST00000594691	0	0	0	0	0	0	0	0	0	0	0	0	0	1	0
ENST00000598934	0	0	0	0	0	0	0	0	0	0	0	0	0	0	0
ENST00000594857	0	0	0	0	0	0	0	0	0	0	0	0	1	0	0
ENST00000600764	0	0	1	0	0	0	0	0	0	0	0	0	0	0	0
ENST00000608223	0	0.665866	1	2.37181	2	1.23955	0	0.363315	0	3	14.2588	1.30116	1	1.07035	4.43084
ENST00000615433	0	1.33413	0	2.62819	0	2.76045	0	5.83012	2	0	18.1938	2.69884	0	3.93115	2.32363
ENST00000619529	0	1	0	3.16623	2.3131	1	0	0	0	0	3.25708	0	0	2	1
ENST00000316836	0	4	5	40	7	3	0	15	7	0	10	1	2	9	1
ENST00000409999	0	0	0	0	0	0	0	0	0	0	0	0	0	0	0
ENST00000264669	0	2.5128	1.36533	41	9.75848	6.96277	0	8.1895	6	0	23.9215	3.59375	0	6.74335	10.9646
ENST00000513658	0	4.4872	1.63467	0	4.63611	2.03723	0	1.00068	0	0	4.31625	0	3	0.256648	0
ENST00000282110	0	0	0	0	8.60542	0	0	7.80982	0	0	12.7622	0	0	0	0.0353675
ENST00000511261	0	0	0	0	0	0	0	0	0	0	0	0	0	0	0
ENST00000507036	0	0	0	0	0	0	0	0	0	0	0	0	0	0	0
ENST00000513577	0	2	0	1	0	0	0	2	3	0	1	0	0	0	0
ENST00000504695	0	0	0	0	0	0	0	0	0	0	0	0	0	0	0
ENST00000507572	0	0	0	0	0	0	0	0	0	0	0	0.406253	0	0	0
ENST00000334414	0	18.0167	5.59288	133.005	94.9187	23.7928	0	32.7489	11.2452	1	201.841	30.0392	4.20106	37.9598	37
ENST00000550358	0	0	0	0	0	0	0	0	0	0	0	0	4.79894	0	0
ENST00000538708	0	0	0.203561	0	0	0	0	0	0.890518	0	0	0	0	0	0
ENST00000550857	0	0	0.203561	0	0	0	0	0	0.890518	0	0	0	0	0	0
ENST00000261266	0	0	0	0	0	0	0	3.083	0	0	22.4141	0	0	0	0
ENST00000549400	0	0	0	0	0	0	0	0	0	0	0	1	0	0	0
ENST00000551525	0	0	0	0	0	0	0	0	0	0	0	0	0	2.45193	0
ENST00000548122	0	0	0	0	0	0	0	0	0	0	0	0	0	0	0
ENST00000538174	0	1	0	0	0	1.21281	0	0	0	0	0	2	0	1.63088	0
ENST00000552253	0	0	0	0	2.1123	1	0	1.16808	0	0	7.9215	0	1	3	0
ENST00000547715	0	0	0	0	0	0	0	0	0	0	0	0	2	0	1
ENST00000615309	0	0	0	0	0	0	0	0	0	0	0	0	0	0	0
ENST00000389793	0	0	0	9.19117	31.1728	13.3695	0	13.3152	0	0	28.3233	1.89554e-06	0	12.7363	7.00909
ENST00000473037	0	2.43543	0.283882	39.4167	31.0493	7.8639	0	20.6848	4.56295	0	65.7628	15	3	18.2637	0
ENST00000462376	0	0	0	0	0	0	0	0	0	0	0	0	0	0	0
ENST00000475277	0	0	0	0	0	0	0	0	0	0	5.01724	0	0	0	0
ENST00000461526	0	0	0	1	2	0	0	0	0	0	0	0	0	0	0
ENST00000487530	0	0	0	0	0.304138	0	0	0	0	0	0	0	1	0	0
ENST00000489585	0	0	0	0	0	0	0	0	0	0	0	0	0	0	5.99091
ENST00000492844	0	1	0	0	0	0.766582	0	0	0	0	0	0	2	0	0
ENST00000465349	0	0.3604	0	0	0	0	0	0	0	0	0	0.999999	0	0	0
ENST00000468107	0	0	0	1.58995	1.48577	0	0	1	0	1	13.0385	1	0	3	5
ENST00000468626	0	0	0	0.802155	0	0	0	0	0	0	0	0	1	0	0
ENST00000389794	0	4.20417	2.71612	0	0	0	0	0	5.43705	0	0	0	0	0	0
ENST00000316149	0	11.6562	1.13817	41.2022	30.2776	4.71423	0	12.8859	1.49902	0	16.2546	1.47978	8.08467	30.1023	5.65595
ENST00000478382	0	27.3554	5.86183	45.2124	6.51911	2.28577	1	6.1141	4.77394	1	28.7454	6.78341	10.9153	22.8977	24.1294
ENST00000489477	0	2.98844	0	9.58548	2.20329	0	0	0	0.727045	0	0	2.73681	0	0	2.21466
ENST00000398599	0	0	0	0	0	0	0	0	0	0	0	0	0	0	0
ENST00000221992	0	0	0	0	0	1	0	0	0	0	0	1	0	0	0
ENST00000460121	0	0	0	0	0	0	0	0	0	0	0	0	0	0	0
ENST00000596606	0	0	0	0	0	0	0	0	0	0	0	0	0	0	0
ENST00000405816	0	0	0	0	0	0	0	0	0	0	0	0	0	0	0
ENST00000595403	0	0	0	0	0	0	0	0	0	0	0	0	0	0	0
ENST00000595113	0	0	0	0	0	0	0	0	0	0	0	0	0	0	0
ENST00000617332	0	0	0	0	0	0	0	0	0	0	0	0	0	0	0
ENST00000615021	0	0	0	0	0	0	0	0	0	0	0	0	0	0	0
ENST00000616453	0	0	0	0	0	0	0	0	0	0	0	0	0	0	0
ENST00000512992	0	0	0	0	0	0	0	0	0	0	0	0	0	0	0
ENST00000510954	0	0	0	0	0	0	0	0	0	0	0	0	0	0	0
ENST00000508896	0	0	0	0	0	0.0805666	0	0	0	0	0	0	0	0	0
ENST00000602285	0	2	0	2	0	0	0	0	0	0	0	0	0	2	0
ENST00000439151	0	4.25253e-05	0	18.1147	0	0	0	0	0	0	54.4191	0	0	0	18.1345
ENST00000511258	0	1	2	0	0	0	0	0	0	0	0	0	0	0	0
ENST00000347982	0	0	0	0	0	0	0	0	0	0	0	0	0	0	0.000573695
ENST00000644863	0	0	1	3.25829	2	2.5848	0	6	0	1	10	0	1	4	0
ENST00000638627	0	0	0	0	0	0	0	0	0.931533	0	0	0	0	0	0
ENST00000375350	0	0	0	0	0	0	0	0	0	0	0	0	1	0	0
ENST00000508029	0	0	0	0	0	0	0	0	0	0	0	0	0	0	0
ENST00000503056	0	0.328716	0	0	0	0	0	0	2.31534	0	0	0.563182	0	0	0
ENST00000504457	0	0	0	0	0	0	0	0	0	0	0	0	0	0	0
ENST00000505395	0	0	0	0	0	0	0	0	0	0	0	0	0	0	0
ENST00000515735	0	0	0	0	0	0	0	0	0	0	0	0	0	0	0
ENST00000513736	0	0	0	0.582319	0	0	0	0	0.322766	0	1	0	0	0	2.36102
ENST00000354179	0	24.6712	9	114.045	62	29.3346	0	48	23.4304	0	102.581	15.4368	15	44	6.5039
ENST00000483933	0	0	0	0	0	0	0	0	0	0	0	0	0	0	0
ENST00000302103	0	0	0	0	0	0	0	2.00559	2	0	5.00009	0	0	0	0
ENST00000255030	82.2424	11615.5	3793.24	80262.3	19915.2	5067.02	95.6325	12585.2	7684.68	138.542	24932	3321.64	9836.19	35279.5	15680.9
ENST00000473196	16.7576	4893.3	1943.3	13764.5	6738.37	2416.8	41.3675	4903.83	2805.73	53.4149	7064.89	1605.55	1844.87	8052.9	6621.32
ENST00000368112	0	27.6821	5.16545	237.982	35.8177	4.89035	0	65.7435	19.4433	0	84.5004	13.3058	51.7209	141.788	64.9923
ENST00000368111	0	0.93895	0	5.29863	4.83616	3.28378	0	0	0	0	0	0	0	0	0
ENST00000489317	0	5.42747	0	9.15285	6.70452	0	0	11.4709	0	0	9.79525	0	2.48995	6.48635	3.85765
ENST00000368110	0	10.0221	4.40356	123.699	7.5968	0	0	22.762	7.59446	0	47.3958	6.41851	14.4073	46.166	30.6488
ENST00000437342	0	133.107	30.8843	1377	227.487	0	0	41.9985	53.5554	3.04282	133.456	23.0777	114.321	255.175	135.248
ENST00000648267	0	0	0	0	13.8395	0	0	0	0	0	0	0	0	7.57537	13.9929
ENST00000368521	0	14.8202	0	255.931	70.7322	10.6367	0	33.0684	0	0	84.137	0	24.0343	0	22.3547
ENST00000470180	0	0	2.84664	0	4.45333	0	0	0	0	0	0	0	0	4.44202	0.704271
ENST00000362076	0	74.1197	7.86178e-07	48.7247	155.446	0	0	21.8504	32.6048	1	411.9	61.6017	57.9657	4.49463e-07	0
ENST00000350592	0	52.9225	67.5699	456.847	2.67072e-07	71.1416	0	126.934	23.3952	0	2.3559	20.8085	9.58842e-07	256.91	108.628
ENST00000640799	0	0	0	0	0	0	0	0	0	0	0	0	0	0	0
ENST00000368519	0	0	0	13.3948	0	0	0	3.88198	0	0	0	0	0	0	0
ENST00000483282	0	0	0	2.10302	3.92083	0	0	0	0	0	1.32041	1.48668	0	0	2.16363
ENST00000493814	0	0	2.13233	0	0	0	0	0	0	0	1.18366	0	0	0	1.04848
ENST00000368518	0	5.1376	0	0	3.23116	1.38982	0	2.54427	0	0	6.82202	0	0	2.07232	2.1999
ENST00000368516	0	0	0	0	0	0	0	0	0	0	0	1.10316	0	0	0
ENST00000075120	0	0	1	91	10.3792	0	0	0	4	0	17.298	4.07052	16.4411	12.0538	7.73105
ENST00000543435	0	0	0	0	0	0	0	0	0	0	14.2799	0	0.395431	0	0.692709
ENST00000486749	0	0	0	0	1.73602	0	0	2.65182	0	0	0.0739231	0	0	0	1.32777e-07
ENST00000469295	0	2	0	0	1.3472	0	0	0	1	0	2	0	2.16349	2.49778	0.358649
ENST00000479059	0	0	0	0	0	1	0	0.384539	0	0	1.63351	0.303187	0	0	1.69623
ENST00000490763	0	0	0	0	0	0	0	0	0	0	0	0	0	0	0
ENST00000495813	0	1	0	0	0.646237	0	0	2.98375	0	0	0	0	0	1.44841	3.52135
ENST00000544291	0	0	0	0	0	0	0	0	0	0	0	0.626293	0	0	0
ENST00000544936	0	0	0	0	0.850303	0	0	0	0	0	0	0	0	0	0
ENST00000476634	0	0	0	0	0	0	0	0	0	0	0	0	0	0	0
ENST00000541671	0	0	0	0	0.0410566	0	0	0	0	0	0	0	0	0	0
ENST00000265593	0	1.71083	0	0	0	0	0	0	0	0	0	0	0	0	0
ENST00000344937	0	0	0	0	0	0	0	0	0	0	0	0	0.394817	0	0
ENST00000636830	0	1.46592	1	7.97182	2.75766	1	0	3.32791	4.90481	0	11.3152	0	1.52516	11.5013	0
ENST00000637909	0	0	0	0.0242161	4.03074	0	0	6.07846	0.00967648	0	23.6771	0	0	0.00632305	0.0214619
ENST00000636180	0	0	0	0	3.60105	0	0	0	0	0	9.82591	0	0	0	0
ENST00000430397	0	0	0	0	0	0	0	0	0	0	0	1	2.64074	1.32588	0
ENST00000637392	0	0	0	0	3.54223	0	0	0	0	0	0	0	0	0	0
ENST00000636661	0	2.02548	0	0	0	0	0	0	0	0	2.83123	0	2.49988	0	0
ENST00000434054	0	0	0	3.65822	0	0	0	0	1.20911	0	0	0	0	1.1665	3.97854
ENST00000457512	0	0	0	0	0	2	0	0	0	0	0	0	0	0	0
ENST00000637538	0	0	0	0	0	0	0	0	0	0	0	0	0	0	0
ENST00000491162	0	0	0	0	0	0	0	0	0	0	0	0	0	0	0
ENST00000637258	0	0	0	0	0	0	0	0	0	0	0	0	0	0	0
ENST00000636241	0	0	0	0	0	0	0	0	0	0	0	0	0	0	0
ENST00000638134	0	0	0	0	0	0	0	0	0	0	0	0	0	0	0
ENST00000636419	0	0	0	0	0.695659	0	0	0	0	0	0	0	0	0	0
ENST00000475279	0	0	0	0	0	0	0	0	0	0	2.67473	0	0	0	0
ENST00000636492	0	2.31732	0	0	0	0	0	0	0	0	0	0	0	0	0
ENST00000636658	0	0	0	1.34574	0	0	0	0	0	0	0	0	0	0	0
ENST00000485667	0	0	0	0	0.101413	0	0	0	0	0	0	0	0	0	0
ENST00000636860	0	2.48046	0	0	0	0	0	0.593632	0	0	0	0	0	0	0
ENST00000465231	0	0	0	0	0	0	0	0	0	0	0	0	0	0	0
ENST00000366610	0	28.5214	35.8556	377.027	101.058	68.1117	2.99919	56.6753	62.4618	5.99964	163.593	28.6915	58.6253	33.6323	59.384
ENST00000366609	0	87.7764	0	627.443	167.178	36.7687	0.000807465	109.263	0	0.000356805	336.435	25.061	64.9895	198.37	90.507
ENST00000491430	1	18.7022	6.1444	139.531	37.7635	11.1196	0	29.062	6.53819	0	79.9714	8.24756	16.3852	9.9975	10.1091
ENST00000518293	0	0	0	0	0	0	0	0	0	0	0	0	0	0	0
ENST00000520868	1	103.192	60.3312	454.821	208.522	120.958	0	251.349	64.2546	9.6689	296.265	53.8458	86.9143	203.968	171.723
ENST00000318607	0	399.475	173.619	937.805	837.949	338.312	0	836.431	343.016	9.48929	1077.68	325.263	299.993	525.415	306.608
ENST00000519004	0	94.424	0.000131095	668.203	347.424	192.023	10	122.908	35.7964	8.1698	304.813	19.6747	55.5602	297.311	238.802
ENST00000522387	1.27001	0	0	0	0	0	0	0	0	0	0	0	0	0	5.44581
ENST00000523636	0	0	0	0	0	4.49876	0	0	1.38387	0.911576	0	5.74618	0	0	0
ENST00000517990	0	0	3.47497	0	7.59579e-05	0	0	0	6.16377	0	0	1.40817	0	0	0
ENST00000522658	0	1.4543	0	14.9376	1.77126	0	0	1.82138	1.62023	0	9.45772	0	5.18812	7.78947	1.64411
ENST00000519848	0	0	0	15.2969	0	0	0	0	0	0	0	0	0	0	0
ENST00000517403	0	0	0	0	0	0	0	0	0	0	0	0	0	0	0
ENST00000519596	0	0	0	0	0	0	0	0	0	0	0	0	0	0	0
ENST00000518716	0.729988	1.38798	1.73353	4.67549	0	0	0	1.80367	0	0	0	0	0	0	0
ENST00000519622	0	0	0	2.8003	0	0	0	1.20294	0	0	0	0	0	0	0
ENST00000519100	0	0	0	3.77788	1.35785	2.34252	0	0	1.6613	0	2.83037	0	0	0	0
ENST00000517921	0	7.9284	6.30937	8.03206	20.9761	7.11145	0	9.48108	2.2031	0	29.0434	2.06189	2.34408	7.66136	6.50972
ENST00000523555	0	0	0	0	0	0	0	0	0	0	0	0	0	0	0
ENST00000518196	0	0	0	0	0	0	0	0	0	0.392241	0	0	0	0	1.66574
ENST00000521865	0	0	0	0	0	0	0	0	0	0	0	0	0	0	0
ENST00000520142	0	3.1386	1.53141	0	0	15.89	0	0	0	0	6.91573	0	0	1.85476	3.6011
ENST00000522720	0	0	0	2.54302	0	0	0	0	0	0	0	0	0	0	0
ENST00000521067	0	0	0	1.10746	0	0	0	0	0	0	0	0	0	0	0
ENST00000520804	1	0	0	0	0	0	0	0	0.138214	0	0	0	0	0	0
ENST00000519363	0	0	0	0	0	13.8651	0	0	4.76299	2.36819	0	0	0	0	0
ENST00000610907	0	0	0	0	0	0	0	0	0	0	0	0	0	0	0
ENST00000361066	0	0	1.86534	7.96696	0	1.92024	0	0	0	0	1.33763	0	0	1.66022	0
ENST00000486823	0	24.7734	0	6.36657	6.69068	0	0	0	1.15203	0	14.8427	0.382325	0	4.33978	0
ENST00000476321	0	0	0	0	0	0	0	0	0	0	0	0	0	0	1
ENST00000488824	0	0	0	0	0	0	0	0	0	0	0	2.01649	0	0	0.375208
ENST00000256594	0	20.3907	6.13466	10.6694	13.3093	3.08499	0	11.3364	5.84797	0	39.8659	2.60852	3.41442	0	6.98618
ENST00000540225	0	0.997173	0	0	0	1.14346e-06	0	0	0	0	0	0	0.633147	0	0.0307425
ENST00000506042	0	0	0	0	0	0	0	0	0	0	2.14297	0	0	0	0
ENST00000514093	0	1.14949	0	0	0	0	0	1.59505	0.285034	0	0	0	0	1.08905	0
ENST00000506690	0	0	0	6.90571	11	0	0	0	3.78913	0	16.1266	0	0	3	9.52974
ENST00000512234	0	3	0	13.0943	0	5	0	4.62803	0	0	18.7305	0	1	0	1.90651
ENST00000422245	0	0	0	0	0	0	0	0	0	0	0	0	0	0	0
ENST00000481335	0	0	0	0	0	0	0	0	0	0	0	0	0	0	0
ENST00000464493	0	0	0	0	0	0	0	0	0	0	0	0	0	0	0
ENST00000389805	1.96379	188.185	51.7807	832.969	260.782	77.0421	0	200.568	155.898	15.6328	645.067	99.4469	83.1957	293.4	112.345
ENST00000508284	0	0	0	0	0	0	0	0	0	0	0	0	0	0	0
ENST00000453046	0	0	0	0	0	0	0	0	0	0	0	0	0	0	0
ENST00000504627	0	0	0	0	0	0	0	0	0	0	0	0	0	0	0
ENST00000510187	0	0	0	0	0	0	3	0	4.96195	0	0	0	0	0	8.28477e-06
ENST00000360718	3.03621	290.107	97.9734	1123.34	315.213	57.3455	0	219.682	61.6137	0	485.714	57.4762	185.876	375.262	254.608
ENST00000485412	0	3.0993	3.09944	39.915	8.67195	3	0	5.54979	9.38144	1.3672	13.029	4	16.7305	1.04167	3.22042
ENST00000466342	0	5.21636	0	80.0674	6.54392	2.49838	0	11.547	1.41218	0	27.0878	1.4053	17.8901	18.2854	2.45456
ENST00000626660	0	0	0	0	0	0	0	0	0	0	6.0323	0	2.00789	0	0
ENST00000361852	0	0	0	0	0	0	1	1	0	0	0	0	0	0	1
ENST00000369805	0	0	0	0	0	0	0	0	0	0	0	0	0	0	0
ENST00000361965	0	0	0	0	0	1	0	0	0	0	0	1	3	0	0
ENST00000498743	0	0	0	0	0	0	0	0	0	0	0	0	0	0	0
ENST00000489465	0	0	0	0	0	0	0	0	0	0	0	0	0	0	0
ENST00000475725	0	0	0	0	0	0	0	0	0	0	0	0	0	0	0
ENST00000472325	0	0	0	0	0	0	0	0	0	0	0	0	0	0	0
ENST00000482453	0	0	0	0	0	0	0	0	0	0	0	0	0	0	0
ENST00000494151	0	0	0	0	0	0	0	0	0	0	0	0	0	0	0
ENST00000477568	0	0	0	0	0	0	0	0	0	0	0	0	0	0	0
ENST00000536769	4.29008	62.7642	6.72748	157.69	154.475	13.2889	0	83.822	22.1013	0	157.182	0	37.6763	90.0602	36.5158
ENST00000538617	0.709918	167.331	67.3928	802.021	244.178	128.811	0	191.792	70.4082	6.92662	478.974	103.676	60.2068	274.359	213.09
ENST00000339647	0	532.832	115.88	7136.34	1240.16	290.9	12	751.166	311.49	19.0734	2024.09	323.312	1347.63	2430.3	1199.08
ENST00000541272	0	2.07283	0	13.948	3.18576	0	0	3.21999	0	0	3.11483	1.01272	9.49043	9.28217	6.31478
ENST00000540351	0	0	0	0	0	0	0	0	0	0	0	0	0	0	0
ENST00000541645	0	0	0	0	0	0	0	0	0	0	0	0	0	0	0
ENST00000535131	0	0	0	0	0	0	0	0	0	0	0	0	0	0	0
ENST00000544481	0	0	0	0	0	0	0	0	0	0	0	0	0	0	0
ENST00000546271	0	0	0	0	0	0	0	0	0	0	0	0	0	0	0
ENST00000540700	0	0	0	0	0	0	0	0	0	0	0	0	0	0	0
ENST00000535859	0	0	0	0	0	0	0	0	0	0	0	0	0	0	0
ENST00000536661	0	0	0	0	0	0	0	0	0	0	0	0	0	0	0
ENST00000542416	0	0	0	0	0	0	0	0	0	0	0	0	0	0	0
ENST00000546120	0	0	0	0	0	0	0	0	0	0	2.63435	0	0	0	0
ENST00000641131	0	0	0	0	2	0	0	0	0	0	0	0	0	0	0
ENST00000339258	0	0	0	0	0	0	0	0	0	0	0	0	0	0	0
ENST00000366630	0	0	1.22987e-08	0	0	0	0	0	0	0	21	0	47.456	47.5741	47.6452
ENST00000308942	0	5.13665	0	14.1528	3.65408	0.503076	0	2.18318	4.8359	1	0	0	6.99452	7.92511	2.36369
ENST00000486472	0	0	0	0	0	0	0	0	0	0	0	0	0	0	0
ENST00000495863	0	0	0	0	0	0	0	0	0	0	0	0	0	0	0
ENST00000494056	0	0	0	0	0	0	0	0	0	0	0	0	1.30712	1.23417	1.32293
ENST00000262861	0	14.8633	16	22.8472	17.3459	3.49692	0	20.8168	7.1641	0	0	4	14.2423	38.2667	15.6681
ENST00000338858	0	0	0	0	1	0	0	0	0	0	0	0	0	0	0
ENST00000465523	0	0	0	0	0	0	0	0	0	0	0	0	0	0	0
ENST00000370103	0	0	0	0	0	0	0	0	0	0	0	0	0	0	0
ENST00000462354	0	0	0	0	0	0	0	0	0	0	0	0	0	0	0
ENST00000468901	0	0	0	0	0	0	0	0	0	0	0	0	0	0	0
ENST00000536598	0	0	0	0	0	0	0	0	0	0	0	0	0	0	0
ENST00000647072	0	0	0	1.02189	0	0	0	0	0	0	0	0	0	0	0
ENST00000646525	0	0	0	0	0	0	0	0	0	0	0	0	0	0	0
ENST00000602634	0	0	0	0	0	0	0	0	0	0	0	0	0	0	0
ENST00000644515	0	0	0	0	0	0	0	0	0	0	0	0	0	0	0
ENST00000602956	0	0	0	0	0	0	0	0	0	0	0	0	0	0	0
ENST00000602962	0	0	0	0	0	0	0	0	0	0	0	0	0	0	0
ENST00000602885	0	0	0	0	0	0	0	0	0	0	0	0	0	0	0
ENST00000602567	0	0	0	0	0	0	0	0	0	0	0	0	0	0	0
ENST00000311148	0	3.47799	0	96.4712	27.1502	8.39866	0	9.16507	8.33867	0	131.878	39.4711	27.4275	43.2023	24.2747
ENST00000557556	1	5.02073	0	0	0	0	0	0	2.22739	0	17.6611	0	0	0	0
ENST00000433686	1	0	0	0	0	6.1236	0	8.11027	0	1	31.9138	0	0	0	1.14524
ENST00000240727	0	0	0	0	2.58242	0	0	0	0	0	0	0	0	0	0
ENST00000598497	0	0	0	0	2.25837	0	0	4.70435	0	0	13.0338	2.71869	2.19061	0	0
ENST00000596372	0	7	5.24114	16.7959	7.18959	3.32806	0	25.4037	9.37161	0	48.3969	2.96798	5.34915	18.922	10.5979
ENST00000601144	0	0	0	0	0	0	0	0	0	0	9.10243	0	1.55849	0	0
ENST00000421612	0	0	0	3.70099	0	0	0	0	0	0	0	0	0	0	0
ENST00000600404	0	0	0	0	1.14274	0	0	0	0	0	0	0	0	0	0
ENST00000600522	0	0	0	0	0	0	0	0	0	0	0	0	0	0	0
ENST00000595784	0	0	0	0	0	0	0	0	0	0	1	0	0	0	1
ENST00000594191	0	0	0	0	0	0	0	0	0	0	0	2	2.37514	0	0
ENST00000600318	0	0	0	6.99273	2.56549	2.1769	0	1.82306	1.64326	0	2.42005	0	0.526622	2.06659	1.25689
[truncated: 185,627 more rows]
