# Supplementary material for: Transcriptomic profiles of human livers undergoing rewarming machine perfusion before transplantation—first insights
Source: Funct Integr Genomics. 2021 Mar 17;21(3-4):367–76. doi: 10.1007/s10142-021-00781-0 (PMC8298250; doi:10.1007/s10142-021-00781-0)
Supplement: Supplementary file 7 — (XLSX 160 kb) [file 10142_2021_781_MOESM7_ESM.xlsx]

## Sheet: postRep vs preCOR up
transcript_ID	logFC	FDR	AveExpr	P value	f1_prae CPM	f3_prae CPM	m2_prae CPM	m3_prae CPM	m5_prae CPM	f1_post CPM	f3_post CPM	m2_post CPM	m3_post CPM	m5_post CPM	f3_1hnR CPM	m5_1hnR CPM	Ensembl Gene	Isomap	Entry	Entry name	Status	Protein names	Gene names	Length	Pathway	Gene ontology IDs	Gene ontology (GO)
ENST00000402681	9.12396	0.00523526	1.16653	1.38249e-06	0	0	0	0	0	0	131.248	0.045	3.731	0	318.015	127.69	ENSG00000182326		P09871	C1S_HUMAN	reviewed	Complement C1s subcomponent (EC 3.4.21.42) (C1 esterase) (Complement component 1 subcomponent s) [Cleaved into: Complement C1s subcomponent heavy chain; Complement C1s subcomponent light chain]	C1S	688		GO:0004252; GO:0005509; GO:0005576; GO:0005615; GO:0006956; GO:0006958; GO:0030449; GO:0042802; GO:0045087; GO:0072562	blood microparticle [GO:0072562]; extracellular region [GO:0005576]; extracellular space [GO:0005615]; calcium ion binding [GO:0005509]; identical protein binding [GO:0042802]; serine-type endopeptidase activity [GO:0004252]; complement activation [GO:0006956]; complement activation, classical pathway [GO:0006958]; innate immune response [GO:0045087]; regulation of complement activation [GO:00304…
ENST00000509493	8.99678	0.0398647	7.48634	9.57109e-05	1623.89	0	142.618	0	0	3228.82	2173.76	3125.49	1151.62	1187.12	2729.28	943.377	ENSG00000171564		P02675	FIBB_HUMAN	reviewed	Fibrinogen beta chain [Cleaved into: Fibrinopeptide B; Fibrinogen beta chain]	FGB	491		GO:0002224; GO:0002250; GO:0002576; GO:0005102; GO:0005198; GO:0005201; GO:0005576; GO:0005577; GO:0005615; GO:0005783; GO:0005886; GO:0005938; GO:0007160; GO:0007596; GO:0009897; GO:0009986; GO:0030198; GO:0031091; GO:0031093; GO:0031639; GO:0034116; GO:0034622; GO:0042730; GO:0043152; GO:0044320; GO:0045087; GO:0045202; GO:0045907; GO:0045921; GO:0050714; GO:0051087; GO:0051258; GO:0051592; GO:…	blood microparticle [GO:0072562]; cell cortex [GO:0005938]; cell surface [GO:0009986]; collagen-containing extracellular matrix [GO:0062023]; endoplasmic reticulum [GO:0005783]; external side of plasma membrane [GO:0009897]; extracellular exosome [GO:0070062]; extracellular region [GO:0005576]; extracellular space [GO:0005615]; extracellular vesicle [GO:1903561]; fibrinogen complex [GO:0005577]; …
ENST00000353609	8.86187	0.00123045	0.360563	4.66238e-08	0	0	0	0	0	0	0	16.29	0	0	194.557	179.647	ENSG00000125740	ENSG00000125740 -> P53539-1;P53539-10;P53539-2;P53539-3;P53539-4;P53539-5;P53539-8	P53539	FOSB_HUMAN	reviewed	Protein fosB (G0/G1 switch regulatory protein 3)	FOSB G0S3	338		GO:0000122; GO:0000978; GO:0000981; GO:0001228; GO:0003677; GO:0005634; GO:0005654; GO:0006366; GO:0007565; GO:0008134; GO:0009612; GO:0032570; GO:0032870; GO:0043231; GO:0043278; GO:0051412; GO:0051591; GO:0071277	intracellular membrane-bounded organelle [GO:0043231]; nucleoplasm [GO:0005654]; nucleus [GO:0005634]; DNA binding [GO:0003677]; DNA-binding transcription activator activity, RNA polymerase II-specific [GO:0001228]; DNA-binding transcription factor activity, RNA polymerase II-specific [GO:0000981]; RNA polymerase II proximal promoter sequence-specific DNA binding [GO:0000978]; transcription facto…
ENST00000430065	8.11031	0.0250005	1.42793	3.54685e-05	0	0	0	0	0.992	0	7.886	0.916	30.593	0	64.961	622.786
ENST00000247461	6.98981	0.00589397	0.146019	1.92965e-06	0	0	0	0	0	0	23.651	0	0	0	51.823	50.029	ENSG00000127022	ENSG00000127022 -> P27824-1	P27824	CALX_HUMAN	reviewed	Calnexin (IP90) (Major histocompatibility complex class I antigen-binding protein p88) (p90)	CANX	592		GO:0002474; GO:0003723; GO:0005509; GO:0005783; GO:0005788; GO:0005789; GO:0005790; GO:0005791; GO:0005840; GO:0006457; GO:0007568; GO:0009306; GO:0016020; GO:0019886; GO:0030246; GO:0030424; GO:0032839; GO:0034185; GO:0034975; GO:0035255; GO:0042470; GO:0043025; GO:0043197; GO:0044233; GO:0044322; GO:0048488; GO:0051082; GO:0070062; GO:0070106; GO:0070757; GO:0071556; GO:0072583; GO:0098978; GO:…	axon [GO:0030424]; dendrite cytoplasm [GO:0032839]; dendritic spine [GO:0043197]; endoplasmic reticulum [GO:0005783]; endoplasmic reticulum lumen [GO:0005788]; endoplasmic reticulum membrane [GO:0005789]; endoplasmic reticulum quality control compartment [GO:0044322]; extracellular exosome [GO:0070062]; glutamatergic synapse [GO:0098978]; integral component of lumenal side of endoplasmic reticulu…
ENST00000233072	6.95946	0.0173372	1.25415	1.43257e-05	0	0	0	0	0	0	16.064	25.117	14.162	0	54.456	42.018	ENSG00000021826	ENSG00000021826 -> P31327-1;P31327-2;P31327-3	P31327	CPSM_HUMAN	reviewed	Carbamoyl-phosphate synthase [ammonia], mitochondrial (EC 6.3.4.16) (Carbamoyl-phosphate synthetase I) (CPSase I)	CPS1	1500		GO:0000050; GO:0004087; GO:0004088; GO:0004175; GO:0005509; GO:0005524; GO:0005543; GO:0005730; GO:0005737; GO:0005743; GO:0005759; GO:0006207; GO:0006526; GO:0006541; GO:0006807; GO:0007494; GO:0010043; GO:0014075; GO:0016595; GO:0019240; GO:0019433; GO:0032094; GO:0032496; GO:0032991; GO:0042311; GO:0042594; GO:0042645; GO:0043200; GO:0044344; GO:0044877; GO:0046209; GO:0050667; GO:0055081; GO:…	cytoplasm [GO:0005737]; mitochondrial inner membrane [GO:0005743]; mitochondrial matrix [GO:0005759]; mitochondrial nucleoid [GO:0042645]; nucleolus [GO:0005730]; protein-containing complex [GO:0032991]; ATP binding [GO:0005524]; calcium ion binding [GO:0005509]; carbamoyl-phosphate synthase (ammonia) activity [GO:0004087]; carbamoyl-phosphate synthase (glutamine-hydrolyzing) activity [GO:0004088…
ENST00000397278	6.75795	0.0217127	1.19968	2.78421e-05	0	0	0	0	0	0	17.204	20.074	16.12	0	53.05	27.95	ENSG00000100342	ENSG00000100342 -> O14791-1;O14791-2;O14791-3	O14791	APOL1_HUMAN	reviewed	Apolipoprotein L1 (Apolipoprotein L) (Apo-L) (ApoL) (Apolipoprotein L-I) (ApoL-I)	APOL1 APOL	398		GO:0005254; GO:0005576; GO:0005615; GO:0005788; GO:0006869; GO:0006898; GO:0008203; GO:0008289; GO:0019835; GO:0031224; GO:0031640; GO:0034361; GO:0034364; GO:0042157; GO:0043687; GO:0044267; GO:0045087; GO:0072562; GO:1902476	blood microparticle [GO:0072562]; endoplasmic reticulum lumen [GO:0005788]; extracellular region [GO:0005576]; extracellular space [GO:0005615]; high-density lipoprotein particle [GO:0034364]; intrinsic component of membrane [GO:0031224]; very-low-density lipoprotein particle [GO:0034361]; chloride channel activity [GO:0005254]; lipid binding [GO:0008289]; cellular protein metabolic process [GO:0…
ENST00000607355	6.51945	0.0256841	2.18048	3.78398e-05	0	8.287	0	0	0	0	22.817	20.486	17.264	7.818	53.366	94.498	ENSG00000272196		Q6FI13	H2A2A_HUMAN	reviewed	Histone H2A type 2-A (Histone H2A.2) (Histone H2A/o)	HIST2H2AA3 H2AFO HIST2H2AA; HIST2H2AA4	130		GO:0000786; GO:0000790; GO:0003677; GO:0005634; GO:0006325; GO:0046982; GO:0070062	extracellular exosome [GO:0070062]; nuclear chromatin [GO:0000790]; nucleosome [GO:0000786]; nucleus [GO:0005634]; DNA binding [GO:0003677]; protein heterodimerization activity [GO:0046982]; chromatin organization [GO:0006325]
ENST00000277746	6.47875	0.0375628	1.30525	8.40353e-05	0	0	0	0	0	0	28.616	0	13.048	23.827	30.829	50.31	ENSG00000148572	ENSG00000148572 -> Q96F24-1;Q96F24-3	Q96F24	NRBF2_HUMAN	reviewed	Nuclear receptor-binding factor 2 (NRBF-2) (Comodulator of PPAR and RXR)	NRBF2 COPR	287		GO:0005654; GO:0005737; GO:0005776; GO:0006367; GO:0006914; GO:0031410; GO:0034976; GO:0035032; GO:0043550	autophagosome [GO:0005776]; cytoplasm [GO:0005737]; cytoplasmic vesicle [GO:0031410]; nucleoplasm [GO:0005654]; phosphatidylinositol 3-kinase complex, class III [GO:0035032]; autophagy [GO:0006914]; regulation of lipid kinase activity [GO:0043550]; response to endoplasmic reticulum stress [GO:0034976]; transcription initiation from RNA polymerase II promoter [GO:0006367]
ENST00000439696	6.46074	0.0231466	3.94018	3.15753e-05	0	0	0	0	74.876	72.121	88.579	67.38	96.804	30.924	94.55	141.514	ENSG00000185650		Q07352	TISB_HUMAN	reviewed	mRNA decay activator protein ZFP36L1 (Butyrate response factor 1) (EGF-response factor 1) (ERF-1) (TPA-induced sequence 11b) (Zinc finger protein 36, C3H1 type-like 1) (ZFP36-like 1)	ZFP36L1 BERG36 BRF1 ERF1 RNF162B TIS11B	338		GO:0000165; GO:0000288; GO:0000932; GO:0000981; GO:0001570; GO:0003342; GO:0003677; GO:0003700; GO:0003723; GO:0003729; GO:0003730; GO:0005634; GO:0005737; GO:0005829; GO:0006397; GO:0006915; GO:0007507; GO:0008283; GO:0009611; GO:0010468; GO:0010837; GO:0014065; GO:0021915; GO:0031086; GO:0031440; GO:0032869; GO:0033077; GO:0035264; GO:0035925; GO:0038066; GO:0043488; GO:0043491; GO:0044344; GO:…	cytoplasm [GO:0005737]; cytosol [GO:0005829]; nucleus [GO:0005634]; P-body [GO:0000932]; ribonucleoprotein complex [GO:1990904]; 14-3-3 protein binding [GO:0071889]; DNA binding [GO:0003677]; DNA-binding transcription factor activity [GO:0003700]; DNA-binding transcription factor activity, RNA polymerase II-specific [GO:0000981]; metal ion binding [GO:0046872]; mRNA 3'-UTR AU-rich region binding …
ENST00000522098	6.45837	0.00334242	-0.617794	6.38336e-07	0	0	0	0	0	0	0	0	0	0	57.453	10.194	ENSG00000120885	ENSG00000120885 -> P10909-1	P10909	CLUS_HUMAN	reviewed	Clusterin (Aging-associated gene 4 protein) (Apolipoprotein J) (Apo-J) (Complement cytolysis inhibitor) (CLI) (Complement-associated protein SP-40,40) (Ku70-binding protein 1) (NA1/NA2) (Testosterone-repressed prostate message 2) (TRPM-2) [Cleaved into: Clusterin beta chain (ApoJalpha) (Complement cytolysis inhibitor a chain); Clusterin alpha chain (ApoJbeta) (Complement cytolysis inhibitor b cha…	CLU APOJ CLI KUB1 AAG4	449		GO:0000902; GO:0001540; GO:0001774; GO:0001836; GO:0002576; GO:0005102; GO:0005576; GO:0005615; GO:0005634; GO:0005737; GO:0005739; GO:0005743; GO:0005794; GO:0005829; GO:0006629; GO:0006956; GO:0006958; GO:0009615; GO:0009986; GO:0010628; GO:0017038; GO:0019730; GO:0030449; GO:0031093; GO:0031625; GO:0032286; GO:0032436; GO:0032463; GO:0032464; GO:0032760; GO:0032991; GO:0034366; GO:0042127; GO:…	apical dendrite [GO:0097440]; blood microparticle [GO:0072562]; cell surface [GO:0009986]; chromaffin granule [GO:0042583]; collagen-containing extracellular matrix [GO:0062023]; cytoplasm [GO:0005737]; cytosol [GO:0005829]; extracellular exosome [GO:0070062]; extracellular region [GO:0005576]; extracellular space [GO:0005615]; Golgi apparatus [GO:0005794]; intracellular membrane-bounded organell…
ENST00000643233	6.30006	0.00523526	0.220129	1.57116e-06	0	0	0	0	0	0	3.062	0	4.185	0	42.728	14.813	ENSG00000084754	ENSG00000084754 -> P40939-1;P40939-2	P40939	ECHA_HUMAN	reviewed	Trifunctional enzyme subunit alpha, mitochondrial (78 kDa gastrin-binding protein) (TP-alpha) [Includes: Long-chain enoyl-CoA hydratase (EC 4.2.1.17); Long chain 3-hydroxyacyl-CoA dehydrogenase (EC 1.1.1.211)]	HADHA HADH	763	PATHWAY: Lipid metabolism; fatty acid beta-oxidation.	GO:0000062; GO:0003857; GO:0003985; GO:0004300; GO:0005739; GO:0005743; GO:0006635; GO:0016507; GO:0016508; GO:0016509; GO:0032868; GO:0035965; GO:0042493; GO:0042645; GO:0044877; GO:0051287	mitochondrial fatty acid beta-oxidation multienzyme complex [GO:0016507]; mitochondrial inner membrane [GO:0005743]; mitochondrial nucleoid [GO:0042645]; mitochondrion [GO:0005739]; 3-hydroxyacyl-CoA dehydrogenase activity [GO:0003857]; acetyl-CoA C-acetyltransferase activity [GO:0003985]; enoyl-CoA hydratase activity [GO:0004300]; fatty-acyl-CoA binding [GO:0000062]; long-chain-3-hydroxyacyl-CoA…
ENST00000510025	6.23284	0.0379759	0.966813	8.91039e-05	0	0	0	0	0	10.011	14.389	0	18.167	0	38.757	16.03	ENSG00000133835	ENSG00000133835 -> P51659-1;P51659-2;P51659-3	P51659	DHB4_HUMAN	reviewed	Peroxisomal multifunctional enzyme type 2 (MFE-2) (17-beta-hydroxysteroid dehydrogenase 4) (17-beta-HSD 4) (D-bifunctional protein) (DBP) (Multifunctional protein 2) (MPF-2) (Short chain dehydrogenase/reductase family 8C member 1) [Cleaved into: (3R)-hydroxyacyl-CoA dehydrogenase (EC 1.1.1.n12); Enoyl-CoA hydratase 2 (EC 4.2.1.107) (EC 4.2.1.119) (3-alpha,7-alpha,12-alpha-trihydroxy-5-beta-choles…	HSD17B4 EDH17B4 SDR8C1	736	PATHWAY: Lipid metabolism; fatty acid beta-oxidation.	GO:0000038; GO:0001649; GO:0003857; GO:0005102; GO:0005777; GO:0005778; GO:0005782; GO:0005829; GO:0006625; GO:0006635; GO:0006699; GO:0008209; GO:0008210; GO:0016020; GO:0016508; GO:0016853; GO:0033540; GO:0033989; GO:0036109; GO:0036111; GO:0036112; GO:0042803; GO:0044594; GO:0060009	cytosol [GO:0005829]; membrane [GO:0016020]; peroxisomal matrix [GO:0005782]; peroxisomal membrane [GO:0005778]; peroxisome [GO:0005777]; 17-beta-hydroxysteroid dehydrogenase (NAD+) activity [GO:0044594]; 3-hydroxyacyl-CoA dehydrogenase activity [GO:0003857]; 3alpha,7alpha,12alpha-trihydroxy-5beta-cholest-24-enoyl-CoA hydratase activity [GO:0033989]; isomerase activity [GO:0016853]; long-chain-en…
ENST00000415352	6.18395	0.0205814	3.83084	1.96625e-05	0	0	0	0	53.644	92.943	66.569	82.123	62.474	52.813	99.195	58.123	ENSG00000167792	ENSG00000167792 -> P49821-1;P49821-2	P49821	NDUV1_HUMAN	reviewed	NADH dehydrogenase [ubiquinone] flavoprotein 1, mitochondrial (EC 1.6.99.3) (EC 7.1.1.2) (Complex I-51kD) (CI-51kD) (NADH dehydrogenase flavoprotein 1) (NADH-ubiquinone oxidoreductase 51 kDa subunit)	NDUFV1 UQOR1	464		GO:0005739; GO:0005743; GO:0005747; GO:0005829; GO:0006120; GO:0008137; GO:0010181; GO:0032981; GO:0042775; GO:0045333; GO:0046872; GO:0051287; GO:0051539	cytosol [GO:0005829]; mitochondrial inner membrane [GO:0005743]; mitochondrial respiratory chain complex I [GO:0005747]; mitochondrion [GO:0005739]; 4 iron, 4 sulfur cluster binding [GO:0051539]; FMN binding [GO:0010181]; metal ion binding [GO:0046872]; NAD binding [GO:0051287]; NADH dehydrogenase (ubiquinone) activity [GO:0008137]; cellular respiration [GO:0045333]; mitochondrial ATP synthesis c…
ENST00000279247	6.11657	0.00850199	-0.0656922	4.40722e-06	0	0	0	0	0	0	0	0	9.141	0	36.644	13.502	ENSG00000014216		P07384	CAN1_HUMAN	reviewed	Calpain-1 catalytic subunit (EC 3.4.22.52) (Calcium-activated neutral proteinase 1) (CANP 1) (Calpain mu-type) (Calpain-1 large subunit) (Cell proliferation-inducing gene 30 protein) (Micromolar-calpain) (muCANP)	CAPN1 CANPL1 PIG30	714		GO:0004198; GO:0005509; GO:0005576; GO:0005737; GO:0005739; GO:0005764; GO:0005829; GO:0005886; GO:0005925; GO:0006508; GO:0008284; GO:0016020; GO:0016241; GO:0022617; GO:0032801; GO:0043312; GO:0050790; GO:0060056; GO:0070062; GO:0070268; GO:0097264; GO:1904813; GO:2000310	cytoplasm [GO:0005737]; cytosol [GO:0005829]; extracellular exosome [GO:0070062]; extracellular region [GO:0005576]; ficolin-1-rich granule lumen [GO:1904813]; focal adhesion [GO:0005925]; lysosome [GO:0005764]; membrane [GO:0016020]; mitochondrion [GO:0005739]; plasma membrane [GO:0005886]; calcium ion binding [GO:0005509]; calcium-dependent cysteine-type endopeptidase activity [GO:0004198]; cor…
ENST00000646241	6.03396	0.0173372	3.12397	1.45288e-05	21.446	0	0	0	0	65.016	44.962	46.733	25.745	30.521	67.961	33.876	ENSG00000064601	ENSG00000064601 -> P10619-1	P10619	PPGB_HUMAN	reviewed	Lysosomal protective protein (EC 3.4.16.5) (Carboxypeptidase C) (Carboxypeptidase L) (Cathepsin A) (Protective protein cathepsin A) (PPCA) (Protective protein for beta-galactosidase) [Cleaved into: Lysosomal protective protein 32 kDa chain; Lysosomal protective protein 20 kDa chain]	CTSA PPGB	480		GO:0004180; GO:0004185; GO:0005576; GO:0005654; GO:0005764; GO:0005783; GO:0006508; GO:0006687; GO:0006886; GO:0008047; GO:0016020; GO:0031647; GO:0035578; GO:0043202; GO:0043231; GO:0043312; GO:0051603; GO:0070062; GO:1904714; GO:1904715	azurophil granule lumen [GO:0035578]; endoplasmic reticulum [GO:0005783]; extracellular exosome [GO:0070062]; extracellular region [GO:0005576]; intracellular membrane-bounded organelle [GO:0043231]; lysosomal lumen [GO:0043202]; lysosome [GO:0005764]; membrane [GO:0016020]; nucleoplasm [GO:0005654]; carboxypeptidase activity [GO:0004180]; enzyme activator activity [GO:0008047]; serine-type carbo…
ENST00000360817	5.93832	0.0176473	0.418426	1.5407e-05	0	0	0	0	0	0	15.512	0	6.031	0	28.349	16.807
ENST00000302746	5.93334	0.0256841	0.792996	3.72108e-05	0	0	0	0	0	20.4	0	0	3.514	9.738	24.769	23.722	ENSG00000168291	ENSG00000168291 -> P11177-1;P11177-2;P11177-3	P11177	ODPB_HUMAN	reviewed	Pyruvate dehydrogenase E1 component subunit beta, mitochondrial (PDHE1-B) (EC 1.2.4.1)	PDHB PHE1B	359		GO:0004738; GO:0004739; GO:0005634; GO:0005654; GO:0005739; GO:0005759; GO:0006006; GO:0006086; GO:0006090; GO:0006099; GO:0045254; GO:0061732	mitochondrial matrix [GO:0005759]; mitochondrion [GO:0005739]; nucleoplasm [GO:0005654]; nucleus [GO:0005634]; pyruvate dehydrogenase complex [GO:0045254]; pyruvate dehydrogenase (acetyl-transferring) activity [GO:0004739]; pyruvate dehydrogenase activity [GO:0004738]; acetyl-CoA biosynthetic process from pyruvate [GO:0006086]; glucose metabolic process [GO:0006006]; mitochondrial acetyl-CoA bios…
ENST00000406548	5.909	0.00123045	1.87841	1.05156e-07	0	0	0	0	0	13.27	17.305	6.212	11.998	16.51	24.278	23.493	ENSG00000182944	ENSG00000182944 -> Q01844-1;Q01844-3;Q01844-4;Q01844-5;Q01844-6	Q01844	EWS_HUMAN	reviewed	RNA-binding protein EWS (EWS oncogene) (Ewing sarcoma breakpoint region 1 protein)	EWSR1 EWS	656		GO:0003723; GO:0005516; GO:0005634; GO:0005730; GO:0005737; GO:0005886; GO:0006355; GO:0042802; GO:0046872	cytoplasm [GO:0005737]; nucleolus [GO:0005730]; nucleus [GO:0005634]; plasma membrane [GO:0005886]; calmodulin binding [GO:0005516]; identical protein binding [GO:0042802]; metal ion binding [GO:0046872]; RNA binding [GO:0003723]; regulation of transcription, DNA-templated [GO:0006355]
ENST00000355527	5.88942	0.0306031	-0.0360725	5.47997e-05	0	0	0	0	0	0	0	0	0	13.98	15.235	67.179	ENSG00000172893		Q9UBM7	DHCR7_HUMAN	reviewed	7-dehydrocholesterol reductase (7-DHC reductase) (EC 1.3.1.21) (Putative sterol reductase SR-2) (Sterol Delta(7)-reductase)	DHCR7 D7SR	475	PATHWAY: Steroid biosynthesis; cholesterol biosynthesis.	GO:0001568; GO:0005640; GO:0005783; GO:0005789; GO:0005829; GO:0006695; GO:0009791; GO:0009918; GO:0016020; GO:0016126; GO:0016132; GO:0030154; GO:0030176; GO:0030324; GO:0033489; GO:0033490; GO:0035264; GO:0042127; GO:0045540; GO:0047598; GO:0050661	cytosol [GO:0005829]; endoplasmic reticulum [GO:0005783]; endoplasmic reticulum membrane [GO:0005789]; integral component of endoplasmic reticulum membrane [GO:0030176]; membrane [GO:0016020]; nuclear outer membrane [GO:0005640]; 7-dehydrocholesterol reductase activity [GO:0047598]; NADP binding [GO:0050661]; sterol delta7 reductase activity [GO:0009918]; blood vessel development [GO:0001568]; br…
ENST00000608443	5.88775	0.0290446	1.66616	4.91301e-05	0	0.604	0	0	0	0	24.687	11.25	11.014	17.346	31.59	20.267	ENSG00000105701	ENSG00000105701 -> Q14318-1;Q14318-2	Q14318	FKBP8_HUMAN	reviewed	Peptidyl-prolyl cis-trans isomerase FKBP8 (PPIase FKBP8) (EC 5.2.1.8) (38 kDa FK506-binding protein) (38 kDa FKBP) (FKBP-38) (hFKBP38) (FK506-binding protein 8) (FKBP-8) (FKBPR38) (Rotamase)	FKBP8 FKBP38	412		GO:0001708; GO:0001933; GO:0003755; GO:0005739; GO:0005783; GO:0005829; GO:0006915; GO:0007224; GO:0016020; GO:0016032; GO:0021904; GO:0030176; GO:0030513; GO:0031966; GO:0032991; GO:0035264; GO:0035556; GO:0042802; GO:0043010; GO:0043066; GO:0046872; GO:0097718	cytosol [GO:0005829]; endoplasmic reticulum [GO:0005783]; integral component of endoplasmic reticulum membrane [GO:0030176]; membrane [GO:0016020]; mitochondrial membrane [GO:0031966]; mitochondrion [GO:0005739]; protein-containing complex [GO:0032991]; disordered domain specific binding [GO:0097718]; identical protein binding [GO:0042802]; metal ion binding [GO:0046872]; peptidyl-prolyl cis-tran…
ENST00000355257	5.87115	0.0438759	0.912675	0.000112524	0	0	0	0	0	26.762	0	24.555	4.357	0	22.683	25.431
ENST00000620920	5.80151	0.0261478	-0.0633265	3.96172e-05	0	0	0	0	0	0	0	0	0	16.209	17.667	39.738	ENSG00000159200	ENSG00000159200 -> P53805-1;P53805-2;P53805-3;P53805-4	P53805	RCAN1_HUMAN	reviewed	Calcipressin-1 (Adapt78) (Down syndrome critical region protein 1) (Myocyte-enriched calcineurin-interacting protein 1) (MCIP1) (Regulator of calcineurin 1)	RCAN1 ADAPT78 CSP1 DSC1 DSCR1	252		GO:0003677; GO:0003700; GO:0005634; GO:0005737; GO:0007165; GO:0007417; GO:0008015; GO:0008597; GO:0033173; GO:0042802; GO:0070884; GO:0070885	cytoplasm [GO:0005737]; nucleus [GO:0005634]; calcium-dependent protein serine/threonine phosphatase regulator activity [GO:0008597]; DNA binding [GO:0003677]; DNA-binding transcription factor activity [GO:0003700]; identical protein binding [GO:0042802]; blood circulation [GO:0008015]; calcineurin-NFAT signaling cascade [GO:0033173]; central nervous system development [GO:0007417]; negative regu…
ENST00000620510	5.62169	0.0240722	0.441822	3.34948e-05	0	0	0	0	0.219	0	0	3.788	17.361	0	17.962	37.354	ENSG00000106261		P17029	ZKSC1_HUMAN	reviewed	Zinc finger protein with KRAB and SCAN domains 1 (Zinc finger protein 139) (Zinc finger protein 36) (Zinc finger protein KOX18)	ZKSCAN1 KOX18 ZNF139 ZNF36	563		GO:0000981; GO:0003677; GO:0003700; GO:0005634; GO:0006355; GO:0046872	nucleus [GO:0005634]; DNA binding [GO:0003677]; DNA-binding transcription factor activity [GO:0003700]; DNA-binding transcription factor activity, RNA polymerase II-specific [GO:0000981]; metal ion binding [GO:0046872]; regulation of transcription, DNA-templated [GO:0006355]
ENST00000514332	5.61684	0.00924669	1.91893	5.2978e-06	0	0	0	0	0	21.865	15.925	5.401	35.005	9.2	19.998	18.521	ENSG00000169045		P31943	HNRH1_HUMAN	reviewed	Heterogeneous nuclear ribonucleoprotein H (hnRNP H) [Cleaved into: Heterogeneous nuclear ribonucleoprotein H, N-terminally processed]	HNRNPH1 HNRPH HNRPH1	449		GO:0000398; GO:0003723; GO:0005634; GO:0005654; GO:0005829; GO:0006396; GO:0008266; GO:0008543; GO:0016020; GO:0016070; GO:0043484; GO:0071013	catalytic step 2 spliceosome [GO:0071013]; cytosol [GO:0005829]; membrane [GO:0016020]; nucleoplasm [GO:0005654]; nucleus [GO:0005634]; poly(U) RNA binding [GO:0008266]; RNA binding [GO:0003723]; fibroblast growth factor receptor signaling pathway [GO:0008543]; mRNA splicing, via spliceosome [GO:0000398]; regulation of RNA splicing [GO:0043484]; RNA metabolic process [GO:0016070]; RNA processing …
ENST00000518174	5.57001	0.039007	3.60479	9.25875e-05	0	0	0	4.507	26.924	48.959	53.168	35.376	17.681	31.236	95.776	54.547	ENSG00000133872	ENSG00000133872 -> Q96BY9-1;Q96BY9-2	Q96BY9	SARAF_HUMAN	reviewed	Store-operated calcium entry-associated regulatory factor (SARAF) (SOCE-associated regulatory factor) (HBV X-transactivated gene 3 protein) (HBV XAg-transactivated protein 3) (Protein FOAP-7) (Transmembrane protein 66)	SARAF TMEM66 XTP3 HSPC035 NPD003 PSEC0019 UNQ1967/PRO4499	339		GO:0005783; GO:0006816; GO:0030176; GO:0140268; GO:2001256	endoplasmic reticulum [GO:0005783]; endoplasmic reticulum-plasma membrane contact site [GO:0140268]; integral component of endoplasmic reticulum membrane [GO:0030176]; calcium ion transport [GO:0006816]; regulation of store-operated calcium entry [GO:2001256]
ENST00000406396	5.49261	0.0306031	-0.190989	5.53044e-05	0	0	0	0	0	0	0	18.963	0	0	18.752	15.855	ENSG00000119537	ENSG00000119537 -> Q06136-1;Q06136-2	Q06136	KDSR_HUMAN	reviewed	3-ketodihydrosphingosine reductase (KDS reductase) (EC 1.1.1.102) (3-dehydrosphinganine reductase) (Follicular variant translocation protein 1) (FVT-1) (Short chain dehydrogenase/reductase family 35C member 1)	KDSR FVT1 SDR35C1	332	PATHWAY: Lipid metabolism; sphingolipid metabolism.	GO:0005615; GO:0005783; GO:0005789; GO:0006666; GO:0016020; GO:0016021; GO:0030148; GO:0047560	endoplasmic reticulum [GO:0005783]; endoplasmic reticulum membrane [GO:0005789]; extracellular space [GO:0005615]; integral component of membrane [GO:0016021]; membrane [GO:0016020]; 3-dehydrosphinganine reductase activity [GO:0047560]; 3-keto-sphinganine metabolic process [GO:0006666]; sphingolipid biosynthetic process [GO:0030148]
ENST00000326587	5.49164	0.0262285	-0.104156	4.07937e-05	0	0	0	0	0	0	19.251	0	0	0	16	24.505	ENSG00000179222	ENSG00000179222 -> Q9Y5V3-1;Q9Y5V3-2	Q9Y5V3	MAGD1_HUMAN	reviewed	Melanoma-associated antigen D1 (MAGE tumor antigen CCF) (MAGE-D1 antigen) (Neurotrophin receptor-interacting MAGE homolog)	MAGED1 NRAGE PP2250 PRO2292	778		GO:0000785; GO:0003713; GO:0005634; GO:0005737; GO:0005886; GO:0006355; GO:0006357; GO:0032922; GO:0032991; GO:0042752; GO:0042802; GO:0042981; GO:0043406; GO:0045892; GO:0045893; GO:0050680; GO:0090190; GO:2001235	chromatin [GO:0000785]; cytoplasm [GO:0005737]; nucleus [GO:0005634]; plasma membrane [GO:0005886]; protein-containing complex [GO:0032991]; identical protein binding [GO:0042802]; transcription coactivator activity [GO:0003713]; circadian regulation of gene expression [GO:0032922]; negative regulation of epithelial cell proliferation [GO:0050680]; negative regulation of transcription, DNA-templa…
ENST00000297488	5.4744	0.00123045	-0.668532	8.68554e-08	0	0	0	0	0	0	0	0	0	0	15.562	25.256	ENSG00000129422	ENSG00000129422 -> Q9ULD2-1;Q9ULD2-2;Q9ULD2-3;Q9ULD2-4;Q9ULD2-6;Q9ULD2-7	Q9ULD2	MTUS1_HUMAN	reviewed	Microtubule-associated tumor suppressor 1 (AT2 receptor-binding protein) (Angiotensin-II type 2 receptor-interacting protein) (Mitochondrial tumor suppressor 1)	MTUS1 ATBP ATIP GK1 KIAA1288 MTSG1	1270		GO:0005615; GO:0005634; GO:0005730; GO:0005739; GO:0005794; GO:0005815; GO:0005819; GO:0005874; GO:0005886; GO:0008017; GO:0010758; GO:0015630	extracellular space [GO:0005615]; Golgi apparatus [GO:0005794]; microtubule [GO:0005874]; microtubule cytoskeleton [GO:0015630]; microtubule organizing center [GO:0005815]; mitochondrion [GO:0005739]; nucleolus [GO:0005730]; nucleus [GO:0005634]; plasma membrane [GO:0005886]; spindle [GO:0005819]; microtubule binding [GO:0008017]; regulation of macrophage chemotaxis [GO:0010758]
ENST00000316963	5.44248	0.00844056	-0.158787	3.91481e-06	0	0	0	0	0	0	0	0	6.193	0	16.21	20.897	ENSG00000120992	ENSG00000120992 -> O75608-1;O75608-2	O75608	LYPA1_HUMAN	reviewed	Acyl-protein thioesterase 1 (APT-1) (hAPT1) (EC 3.1.2.-) (Lysophospholipase 1) (Lysophospholipase I) (LPL-I) (LysoPLA I)	LYPLA1 APT1 LPL1	230		GO:0002084; GO:0004622; GO:0005737; GO:0005829; GO:0006631; GO:0008474; GO:0016298; GO:0042997; GO:0050999; GO:0052689; GO:0070062	cytoplasm [GO:0005737]; cytosol [GO:0005829]; extracellular exosome [GO:0070062]; carboxylic ester hydrolase activity [GO:0052689]; lipase activity [GO:0016298]; lysophospholipase activity [GO:0004622]; palmitoyl-(protein) hydrolase activity [GO:0008474]; fatty acid metabolic process [GO:0006631]; negative regulation of Golgi to plasma membrane protein transport [GO:0042997]; protein depalmitoyla…
ENST00000282441	5.42054	0.0496923	0.487016	0.000140998	0	0	0	0	0	0.004	0	32.185	7.872	0.018	13.207	33.736	ENSG00000137693	ENSG00000137693 -> P46937-1;P46937-2;P46937-3;P46937-4;P46937-5;P46937-7;P46937-8;P46937-9	P46937	YAP1_HUMAN	reviewed	Transcriptional coactivator YAP1 (Yes-associated protein 1) (Protein yorkie homolog) (Yes-associated protein YAP65 homolog)	YAP1 YAP65	504		GO:0000902; GO:0000978; GO:0001570; GO:0001894; GO:0003015; GO:0003143; GO:0003682; GO:0003713; GO:0003714; GO:0005634; GO:0005654; GO:0005737; GO:0005829; GO:0006367; GO:0006974; GO:0008022; GO:0008283; GO:0010837; GO:0016020; GO:0030216; GO:0030857; GO:0030903; GO:0032570; GO:0033148; GO:0033613; GO:0035019; GO:0035329; GO:0044212; GO:0045893; GO:0045944; GO:0046982; GO:0048339; GO:0048368; GO:…	cytoplasm [GO:0005737]; cytosol [GO:0005829]; membrane [GO:0016020]; nucleoplasm [GO:0005654]; nucleus [GO:0005634]; TEAD-1-YAP complex [GO:0071148]; TEAD-2-YAP complex [GO:0071149]; activating transcription factor binding [GO:0033613]; chromatin binding [GO:0003682]; proline-rich region binding [GO:0070064]; protein C-terminus binding [GO:0008022]; protein heterodimerization activity [GO:0046982…
ENST00000264933	5.30044	0.0435446	0.183614	0.000110486	0	0	0	0	0	0	14.634	5.821	0	0	15.449	16.399	ENSG00000249915	ENSG00000249915 -> O75340-1;O75340-2;O75340-3	O75340	PDCD6_HUMAN	reviewed	Programmed cell death protein 6 (Apoptosis-linked gene 2 protein homolog) (ALG-2)	PDCD6 ALG2	191		GO:0000139; GO:0000287; GO:0001525; GO:0001938; GO:0005509; GO:0005634; GO:0005737; GO:0005768; GO:0005783; GO:0005789; GO:0006886; GO:0006888; GO:0006919; GO:0010595; GO:0014029; GO:0014032; GO:0030127; GO:0030948; GO:0031410; GO:0032007; GO:0034605; GO:0036324; GO:0042802; GO:0042803; GO:0043280; GO:0043495; GO:0045766; GO:0046983; GO:0048208; GO:0048306; GO:0051592; GO:0051898; GO:0060090; GO:…	COPII vesicle coat [GO:0030127]; cytoplasm [GO:0005737]; cytoplasmic vesicle [GO:0031410]; endoplasmic reticulum [GO:0005783]; endoplasmic reticulum exit site [GO:0070971]; endoplasmic reticulum membrane [GO:0005789]; endosome [GO:0005768]; extracellular exosome [GO:0070062]; Golgi membrane [GO:0000139]; nucleus [GO:0005634]; calcium ion binding [GO:0005509]; calcium-dependent protein binding [GO…
ENST00000469972	5.29051	0.0454199	0.0676806	0.000121036	0	0	0	0	0	0	0	19.309	0	2.188	17.17	11.526	ENSG00000160271	ENSG00000160271 -> Q12967-1;Q12967-3;Q12967-4;Q12967-5;Q12967-6	Q12967	GNDS_HUMAN	reviewed	Ral guanine nucleotide dissociation stimulator (RalGDS) (Ral guanine nucleotide exchange factor) (RalGEF)	RALGDS KIAA1308 RGF	914		GO:0005085; GO:0005634; GO:0005829; GO:0005903; GO:0007265; GO:0030695	brush border [GO:0005903]; cytosol [GO:0005829]; nucleus [GO:0005634]; GTPase regulator activity [GO:0030695]; guanyl-nucleotide exchange factor activity [GO:0005085]; Ras protein signal transduction [GO:0007265]
ENST00000630972	5.24539	0.0231466	0.644332	3.0972e-05	0	0	0	0	0	0	14.375	0	4.102	2.98	13.126	22.469	ENSG00000120694	ENSG00000120694 -> Q92598-1;Q92598-2;Q92598-4	Q92598	HS105_HUMAN	reviewed	Heat shock protein 105 kDa (Antigen NY-CO-25) (Heat shock 110 kDa protein)	HSPH1 HSP105 HSP110 KIAA0201	858		GO:0000774; GO:0005524; GO:0005576; GO:0005634; GO:0005654; GO:0005737; GO:0005829; GO:0005874; GO:0006898; GO:0006986; GO:0032991; GO:0043014; GO:0045345; GO:0051085; GO:0051135; GO:0070062; GO:0071682; GO:1900034	cytoplasm [GO:0005737]; cytosol [GO:0005829]; endocytic vesicle lumen [GO:0071682]; extracellular exosome [GO:0070062]; extracellular region [GO:0005576]; microtubule [GO:0005874]; nucleoplasm [GO:0005654]; nucleus [GO:0005634]; protein-containing complex [GO:0032991]; adenyl-nucleotide exchange factor activity [GO:0000774]; alpha-tubulin binding [GO:0043014]; ATP binding [GO:0005524]; chaperone …
ENST00000253110	5.2438	0.0465249	1.4604	0.000127049	0	0	0	0	0.784	2.326	11.461	0.296	15.704	14.169	21.415	15.395	ENSG00000130813	ENSG00000130813 -> Q9NUL5-1;Q9NUL5-2;Q9NUL5-4	Q9NUL5	RYDEN_HUMAN	reviewed	Repressor of yield of DENV protein (RyDEN)	RYDEN C19orf66	291		GO:0003723; GO:0005634; GO:0005654; GO:0005737; GO:0005829; GO:0034340; GO:0034341; GO:0034342; GO:0045071; GO:0051607	cytoplasm [GO:0005737]; cytosol [GO:0005829]; nucleoplasm [GO:0005654]; nucleus [GO:0005634]; RNA binding [GO:0003723]; defense response to virus [GO:0051607]; negative regulation of viral genome replication [GO:0045071]; response to interferon-gamma [GO:0034341]; response to type I interferon [GO:0034340]; response to type III interferon [GO:0034342]
ENST00000508361	5.20433	0.0217127	-0.0521713	2.76905e-05	0	0.981	0	0	0	0	9.062	0.035	0	0.001	16.74	23.134	ENSG00000113407	ENSG00000113407 -> P26639-1;P26639-2	P26639	SYTC_HUMAN	reviewed	Threonine--tRNA ligase, cytoplasmic (EC 6.1.1.3) (Threonyl-tRNA synthetase) (ThrRS)	TARS	723		GO:0000049; GO:0004829; GO:0005524; GO:0005737; GO:0005829; GO:0006412; GO:0006418; GO:0006435; GO:0015629; GO:0042803; GO:0070062	actin cytoskeleton [GO:0015629]; cytoplasm [GO:0005737]; cytosol [GO:0005829]; extracellular exosome [GO:0070062]; ATP binding [GO:0005524]; protein homodimerization activity [GO:0042803]; threonine-tRNA ligase activity [GO:0004829]; tRNA binding [GO:0000049]; threonyl-tRNA aminoacylation [GO:0006435]; translation [GO:0006412]; tRNA aminoacylation for protein translation [GO:0006418]
ENST00000643776	5.17554	0.0494104	0.659077	0.00013885	0	0	0	0	0	11.511	8.381	0	7.336	0	15.573	11.124	ENSG00000124733		Q16626	MEA1_HUMAN	reviewed	Male-enhanced antigen 1 (MEA-1)	MEA1 MEA	185		GO:0007283; GO:0008584; GO:0030154	cell differentiation [GO:0030154]; male gonad development [GO:0008584]; spermatogenesis [GO:0007283]
ENST00000592811	5.09114	0.0375292	-0.329519	8.29363e-05	0	0	0	0	0.687	0	0	3.829	0	0	25.944	4.321
ENST00000380542	4.95677	0.0231283	-0.244056	3.02884e-05	0	0	0	0	0	0	0	0	7.914	0	13.261	9.606	ENSG00000205531	ENSG00000205531 -> Q99733-1;Q99733-2	Q99733	NP1L4_HUMAN	reviewed	Nucleosome assembly protein 1-like 4 (Nucleosome assembly protein 2) (NAP-2)	NAP1L4 NAP2	375		GO:0003723; GO:0005634; GO:0005737; GO:0006334; GO:0031491; GO:0051082	cytoplasm [GO:0005737]; nucleus [GO:0005634]; nucleosome binding [GO:0031491]; RNA binding [GO:0003723]; unfolded protein binding [GO:0051082]; nucleosome assembly [GO:0006334]
ENST00000300249	4.92728	0.00523526	-0.718894	1.4904e-06	0	0	0	0	0	0	0	0	0	0	8.943	28.882	ENSG00000166974	ENSG00000166974 -> Q15555-1;Q15555-2;Q15555-3;Q15555-4;Q15555-5	Q15555	MARE2_HUMAN	reviewed	Microtubule-associated protein RP/EB family member 2 (APC-binding protein EB2) (End-binding protein 2) (EB2)	MAPRE2 RP1	327		GO:0005737; GO:0005815; GO:0005874; GO:0005881; GO:0005925; GO:0007165; GO:0008017; GO:0008283; GO:0015630; GO:0019901; GO:0031110; GO:0032014; GO:0035371; GO:0035372; GO:0042802; GO:0043547; GO:0051010; GO:0051225; GO:0051233; GO:0051301; GO:0051549; GO:1903393; GO:1904825	cytoplasm [GO:0005737]; cytoplasmic microtubule [GO:0005881]; focal adhesion [GO:0005925]; microtubule [GO:0005874]; microtubule cytoskeleton [GO:0015630]; microtubule organizing center [GO:0005815]; microtubule plus-end [GO:0035371]; spindle midzone [GO:0051233]; identical protein binding [GO:0042802]; microtubule binding [GO:0008017]; microtubule plus-end binding [GO:0051010]; protein kinase bi…
ENST00000225777	4.92227	0.0454199	-0.0531022	0.00012144	0	0	0	0	0	6.385	3.815	0	0	0	11.241	14.854	ENSG00000108639	ENSG00000108639 -> O43760-1;O43760-2	O43760	SNG2_HUMAN	reviewed	Synaptogyrin-2 (Cellugyrin)	SYNGR2 UNQ352/PRO615	224		GO:0005811; GO:0016021; GO:0030054; GO:0030672; GO:0031594; GO:0045055; GO:0048499; GO:0070062	cell junction [GO:0030054]; extracellular exosome [GO:0070062]; integral component of membrane [GO:0016021]; lipid droplet [GO:0005811]; neuromuscular junction [GO:0031594]; synaptic vesicle membrane [GO:0030672]; regulated exocytosis [GO:0045055]; synaptic vesicle membrane organization [GO:0048499]
ENST00000441154	4.8773	0.0210751	-0.422181	2.41496e-05	0	0.499	0	0	0	3.063	0	0	0.002	0	13.806	12.25	ENSG00000114867	ENSG00000114867 -> Q04637-1;Q04637-3;Q04637-4;Q04637-5;Q04637-6;Q04637-7;Q04637-8;Q04637-9	Q04637	IF4G1_HUMAN	reviewed	Eukaryotic translation initiation factor 4 gamma 1 (eIF-4-gamma 1) (eIF-4G 1) (eIF-4G1) (p220)	EIF4G1 EIF4F EIF4G EIF4GI	1599		GO:0000184; GO:0001662; GO:0002191; GO:0003723; GO:0003729; GO:0003743; GO:0005524; GO:0005634; GO:0005737; GO:0005829; GO:0005844; GO:0006412; GO:0006413; GO:0006446; GO:0007005; GO:0008135; GO:0008190; GO:0008284; GO:0010507; GO:0010801; GO:0010942; GO:0016020; GO:0016032; GO:0016281; GO:0030307; GO:0030324; GO:0031369; GO:0031669; GO:0032270; GO:0032502; GO:0032947; GO:0033138; GO:0034645; GO:…	cytoplasm [GO:0005737]; cytosol [GO:0005829]; eukaryotic translation initiation factor 4F complex [GO:0016281]; membrane [GO:0016020]; nucleus [GO:0005634]; polysome [GO:0005844]; postsynapse [GO:0098794]; ATP binding [GO:0005524]; eukaryotic initiation factor 4E binding [GO:0008190]; identical protein binding [GO:0042802]; mRNA binding [GO:0003729]; protein-containing complex scaffold activity […
ENST00000536224	4.86911	0.0145855	2.6172	1.11422e-05	0	0	0	0	5.183	18.412	31.791	19.103	30.256	28.078	21.08	18.694	ENSG00000131979	ENSG00000131979 -> P30793-1;P30793-2;P30793-4	P30793	GCH1_HUMAN	reviewed	GTP cyclohydrolase 1 (EC 3.5.4.16) (GTP cyclohydrolase I) (GTP-CH-I)	GCH1 DYT5 GCH	250	PATHWAY: Cofactor biosynthesis; 7,8-dihydroneopterin triphosphate biosynthesis; 7,8-dihydroneopterin triphosphate from GTP: step 1/1. {ECO:0000305|PubMed:16778797, ECO:0000305|PubMed:2463916, ECO:0000305|PubMed:3753653}.	GO:0003924; GO:0003934; GO:0005509; GO:0005525; GO:0005634; GO:0005654; GO:0005737; GO:0005829; GO:0006729; GO:0006809; GO:0008217; GO:0008270; GO:0010460; GO:0014916; GO:0030742; GO:0031369; GO:0031410; GO:0031965; GO:0032496; GO:0032991; GO:0034341; GO:0034612; GO:0035998; GO:0042311; GO:0042416; GO:0042559; GO:0042803; GO:0044306; GO:0045776; GO:0046654; GO:0048265; GO:0050662; GO:0050884; GO:…	cytoplasm [GO:0005737]; cytoplasmic vesicle [GO:0031410]; cytosol [GO:0005829]; neuron projection terminus [GO:0044306]; nuclear membrane [GO:0031965]; nucleoplasm [GO:0005654]; nucleus [GO:0005634]; protein-containing complex [GO:0032991]; calcium ion binding [GO:0005509]; coenzyme binding [GO:0050662]; GTP binding [GO:0005525]; GTP cyclohydrolase I activity [GO:0003934]; GTP-dependent protein b…
ENST00000368440	4.86704	0.0173372	2.48366	1.46633e-05	0	0	0	0	5.29	26.037	11.828	30.453	18.124	20.33	22.696	15.308	ENSG00000172594	ENSG00000172594 -> Q92484-1;Q92484-2	Q92484	ASM3A_HUMAN	reviewed	Acid sphingomyelinase-like phosphodiesterase 3a (ASM-like phosphodiesterase 3a) (EC 3.1.4.-)	SMPDL3A ASML3A	453		GO:0005615; GO:0008081; GO:0008270; GO:0009143; GO:0070062	extracellular exosome [GO:0070062]; extracellular space [GO:0005615]; phosphoric diester hydrolase activity [GO:0008081]; zinc ion binding [GO:0008270]; nucleoside triphosphate catabolic process [GO:0009143]
ENST00000613065	4.79205	0.00968566	-0.430727	5.81356e-06	0	0	0	0	0	0	0	0	2.254	0	12.226	7.453	ENSG00000213096	ENSG00000213096 -> O75437-1	O75437	ZN254_HUMAN	reviewed	Zinc finger protein 254 (Bone marrow zinc finger 5) (BMZF-5) (Hematopoietic cell-derived zinc finger protein 1) (HD-ZNF1) (Zinc finger protein 539) (Zinc finger protein 91-like)	ZNF254 BMZF5 ZNF539 ZNF91L	659		GO:0000122; GO:0000981; GO:0003677; GO:0005634; GO:0046872	nucleus [GO:0005634]; DNA binding [GO:0003677]; DNA-binding transcription factor activity, RNA polymerase II-specific [GO:0000981]; metal ion binding [GO:0046872]; negative regulation of transcription by RNA polymerase II [GO:0000122]
ENST00000274289	4.7429	0.0306031	2.78624	5.5941e-05	0	0	0	4.889	8.352	17.303	17.008	26.88	15.136	6.072	37.489	29.795	ENSG00000145632		Q9NYY3	PLK2_HUMAN	reviewed	Serine/threonine-protein kinase PLK2 (EC 2.7.11.21) (Polo-like kinase 2) (PLK-2) (hPlk2) (Serine/threonine-protein kinase SNK) (hSNK) (Serum-inducible kinase)	PLK2 SNK	685		GO:0000082; GO:0000278; GO:0000785; GO:0000922; GO:0004674; GO:0005524; GO:0005634; GO:0005737; GO:0005813; GO:0005814; GO:0005829; GO:0006468; GO:0006977; GO:0007052; GO:0007093; GO:0007265; GO:0007613; GO:0010508; GO:0016525; GO:0018105; GO:0030425; GO:0032092; GO:0032436; GO:0032465; GO:0032486; GO:0043008; GO:0043066; GO:0043123; GO:0044877; GO:0045732; GO:0046599; GO:0048167; GO:0060291; GO:…	centriole [GO:0005814]; centrosome [GO:0005813]; chromatin [GO:0000785]; cytoplasm [GO:0005737]; cytosol [GO:0005829]; dendrite [GO:0030425]; nucleus [GO:0005634]; spindle pole [GO:0000922]; ATP binding [GO:0005524]; ATP-dependent protein binding [GO:0043008]; protein serine/threonine kinase activity [GO:0004674]; protein-containing complex binding [GO:0044877]; DNA damage response, signal transd…
ENST00000462683	4.73183	0.0214882	1.56821	2.52092e-05	0	0	0	0	0	8.403	12.904	5.929	4.963	15.185	6.989	34.904	ENSG00000181704	ENSG00000181704 -> Q96EC8-1;Q96EC8-2	Q96EC8	YIPF6_HUMAN	reviewed	Protein YIPF6 (YIP1 family member 6)	YIPF6	236		GO:0000138; GO:0000139; GO:0005783; GO:0005797; GO:0005801; GO:0005802; GO:0016021; GO:0030134; GO:0042802; GO:0060576	cis-Golgi network [GO:0005801]; COPII-coated ER to Golgi transport vesicle [GO:0030134]; endoplasmic reticulum [GO:0005783]; Golgi medial cisterna [GO:0005797]; Golgi membrane [GO:0000139]; Golgi trans cisterna [GO:0000138]; integral component of membrane [GO:0016021]; trans-Golgi network [GO:0005802]; identical protein binding [GO:0042802]; intestinal epithelial cell development [GO:0060576]
ENST00000361538	4.72512	0.0465249	2.50316	0.000128203	26.068	0	0	0.001	0	14.223	22.408	23.866	21.846	12.967	23.261	22.212	ENSG00000198721	ENSG00000198721 -> O75521-1	O75521	ECI2_HUMAN	reviewed	Enoyl-CoA delta isomerase 2, mitochondrial (EC 5.3.3.8) (DRS-1) (Delta(3),delta(2)-enoyl-CoA isomerase) (D3,D2-enoyl-CoA isomerase) (Diazepam-binding inhibitor-related protein 1) (DBI-related protein 1) (Dodecenoyl-CoA isomerase) (Hepatocellular carcinoma-associated antigen 88) (Peroxisomal 3,2-trans-enoyl-CoA isomerase) (pECI) (Renal carcinoma antigen NY-REN-1)	ECI2 DRS1 HCA88 PECI	394		GO:0000062; GO:0004165; GO:0005102; GO:0005654; GO:0005739; GO:0005777; GO:0005782; GO:0005829; GO:0006625; GO:0009062; GO:0016020; GO:0033540; GO:0043231	cytosol [GO:0005829]; intracellular membrane-bounded organelle [GO:0043231]; membrane [GO:0016020]; mitochondrion [GO:0005739]; nucleoplasm [GO:0005654]; peroxisomal matrix [GO:0005782]; peroxisome [GO:0005777]; dodecenoyl-CoA delta-isomerase activity [GO:0004165]; fatty-acyl-CoA binding [GO:0000062]; signaling receptor binding [GO:0005102]; fatty acid beta-oxidation using acyl-CoA oxidase [GO:00…
ENST00000264108	4.71305	0.0379759	-0.358932	8.86175e-05	0	0	0	0	0	0	7.7	0	0	0	10.14	11.18	ENSG00000128708		O14929	HAT1_HUMAN	reviewed	Histone acetyltransferase type B catalytic subunit (EC 2.3.1.48) (Histone acetyltransferase 1)	HAT1 KAT1	419		GO:0000784; GO:0000790; GO:0004402; GO:0005634; GO:0005654; GO:0005737; GO:0006323; GO:0006335; GO:0006336; GO:0006348; GO:0006475; GO:0007584; GO:0010485; GO:0016363; GO:0032991; GO:0042393; GO:0043231; GO:0043967	cytoplasm [GO:0005737]; intracellular membrane-bounded organelle [GO:0043231]; nuclear chromatin [GO:0000790]; nuclear chromosome, telomeric region [GO:0000784]; nuclear matrix [GO:0016363]; nucleoplasm [GO:0005654]; nucleus [GO:0005634]; protein-containing complex [GO:0032991]; H4 histone acetyltransferase activity [GO:0010485]; histone acetyltransferase activity [GO:0004402]; histone binding [G…
ENST00000298687	4.69275	0.00424196	-0.798458	9.25865e-07	0	0	0	0	0	0	0	0	0	0	9.275	14.112	ENSG00000165795	ENSG00000165795 -> Q9UN36-1;Q9UN36-2;Q9UN36-3;Q9UN36-4;Q9UN36-5;Q9UN36-6	Q9UN36	NDRG2_HUMAN	reviewed	Protein NDRG2 (N-myc downstream-regulated gene 2 protein) (Protein Syld709613)	NDRG2 KIAA1248 SYLD	371		GO:0001818; GO:0005634; GO:0005737; GO:0005794; GO:0005829; GO:0007165; GO:0010574; GO:0016055; GO:0021762; GO:0030154; GO:0030426; GO:0048471; GO:0048662; GO:0070062; GO:0070373; GO:0090361	cytoplasm [GO:0005737]; cytosol [GO:0005829]; extracellular exosome [GO:0070062]; Golgi apparatus [GO:0005794]; growth cone [GO:0030426]; nucleus [GO:0005634]; perinuclear region of cytoplasm [GO:0048471]; cell differentiation [GO:0030154]; negative regulation of cytokine production [GO:0001818]; negative regulation of ERK1 and ERK2 cascade [GO:0070373]; negative regulation of smooth muscle cell …
ENST00000355943	4.6694	0.0306031	0.0664904	5.35713e-05	0	0	0	0	0	0	6.997	0	2.926	0	9.648	11.564	ENSG00000164209	ENSG00000164209 -> Q96AG3-1;Q96AG3-2;Q96AG3-3	Q96AG3	S2546_HUMAN	reviewed	Solute carrier family 25 member 46	SLC25A46 TB1	418		GO:0005739; GO:0005741; GO:0016021; GO:0090149	integral component of membrane [GO:0016021]; mitochondrial outer membrane [GO:0005741]; mitochondrion [GO:0005739]; mitochondrial membrane fission [GO:0090149]
ENST00000589710	4.6554	0.0318452	0.79182	5.99491e-05	0	0	0	0	0	0	2.119	15.427	8.139	1.391	9.445	11.897	ENSG00000099622	ENSG00000099622 -> Q14011-1;Q14011-2	Q14011	CIRBP_HUMAN	reviewed	Cold-inducible RNA-binding protein (A18 hnRNP) (Glycine-rich RNA-binding protein CIRP)	CIRBP A18HNRNP CIRP	172		GO:0003723; GO:0003730; GO:0005634; GO:0005654; GO:0005681; GO:0005730; GO:0005737; GO:0008266; GO:0009409; GO:0009411; GO:0010494; GO:0030371; GO:0034063; GO:0045727; GO:0048026; GO:0048255; GO:0070181; GO:1990904	cytoplasm [GO:0005737]; cytoplasmic stress granule [GO:0010494]; nucleolus [GO:0005730]; nucleoplasm [GO:0005654]; nucleus [GO:0005634]; ribonucleoprotein complex [GO:1990904]; spliceosomal complex [GO:0005681]; mRNA 3'-UTR binding [GO:0003730]; poly(U) RNA binding [GO:0008266]; RNA binding [GO:0003723]; small ribosomal subunit rRNA binding [GO:0070181]; translation repressor activity [GO:0030371…
ENST00000649764	4.58155	0.0364982	2.43271	7.66748e-05	0	13.658	4.914	0.001	0	9.313	11.431	9.396	6.768	12.255	32.105	21.779	ENSG00000141543		P38919	IF4A3_HUMAN	reviewed	Eukaryotic initiation factor 4A-III (eIF-4A-III) (eIF4A-III) (EC 3.6.4.13) (ATP-dependent RNA helicase DDX48) (ATP-dependent RNA helicase eIF4A-3) (DEAD box protein 48) (Eukaryotic initiation factor 4A-like NUK-34) (Eukaryotic translation initiation factor 4A isoform 3) (Nuclear matrix protein 265) (NMP 265) (hNMP 265) [Cleaved into: Eukaryotic initiation factor 4A-III, N-terminally processed]	EIF4A3 DDX48 KIAA0111	411		GO:0000184; GO:0000398; GO:0003723; GO:0003729; GO:0004004; GO:0005524; GO:0005634; GO:0005654; GO:0005737; GO:0005829; GO:0006364; GO:0006405; GO:0006406; GO:0008143; GO:0008306; GO:0014070; GO:0016020; GO:0016607; GO:0017148; GO:0030425; GO:0031124; GO:0035145; GO:0035368; GO:0035613; GO:0035640; GO:0043021; GO:0043025; GO:0045182; GO:0045727; GO:0048701; GO:0071006; GO:0071013; GO:0072715; GO:…	catalytic step 2 spliceosome [GO:0071013]; cytoplasm [GO:0005737]; cytosol [GO:0005829]; dendrite [GO:0030425]; exon-exon junction complex [GO:0035145]; glutamatergic synapse [GO:0098978]; membrane [GO:0016020]; neuronal cell body [GO:0043025]; nuclear speck [GO:0016607]; nucleoplasm [GO:0005654]; nucleus [GO:0005634]; postsynaptic cytosol [GO:0099524]; U2-type catalytic step 1 spliceosome [GO:00…
ENST00000640001	4.57024	0.0209251	-0.513336	2.28359e-05	0	0	0	0	0	0	0	0	2.159	0	11.818	3.83	ENSG00000153187	ENSG00000153187 -> Q00839-1;Q00839-2	Q00839	HNRPU_HUMAN	reviewed	Heterogeneous nuclear ribonucleoprotein U (hnRNP U) (GRIP120) (Nuclear p120 ribonucleoprotein) (Scaffold-attachment factor A) (SAF-A) (p120) (pp120)	HNRNPU C1orf199 HNRPU SAFA U21.1	825		GO:0000122; GO:0000228; GO:0000381; GO:0000398; GO:0000776; GO:0000777; GO:0000922; GO:0000978; GO:0000993; GO:0001097; GO:0001649; GO:0003677; GO:0003682; GO:0003690; GO:0003697; GO:0003714; GO:0003723; GO:0003725; GO:0003727; GO:0003730; GO:0003779; GO:0005524; GO:0005634; GO:0005654; GO:0005697; GO:0005813; GO:0006325; GO:0006396; GO:0007049; GO:0007346; GO:0008143; GO:0009048; GO:0009986; GO:…	catalytic step 2 spliceosome [GO:0071013]; cell surface [GO:0009986]; centrosome [GO:0005813]; condensed chromosome kinetochore [GO:0000777]; CRD-mediated mRNA stability complex [GO:0070937]; cytoplasmic ribonucleoprotein granule [GO:0036464]; dendrite cytoplasm [GO:0032839]; inactive sex chromosome [GO:0098577]; kinetochore [GO:0000776]; membrane [GO:0016020]; midbody [GO:0030496]; mitotic spind…
ENST00000534624	4.56686	0.0484057	-0.411761	0.000134706	0	0	0	0	0	0	0	0	0	3.488	6.855	24.845	ENSG00000109971	ENSG00000109971 -> P11142-1;P11142-2	P11142	HSP7C_HUMAN	reviewed	Heat shock cognate 71 kDa protein (Heat shock 70 kDa protein 8) (Lipopolysaccharide-associated protein 1) (LAP-1) (LPS-associated protein 1)	HSPA8 HSC70 HSP73 HSPA10	646		GO:0000398; GO:0000974; GO:0001664; GO:0001786; GO:0003723; GO:0005524; GO:0005576; GO:0005615; GO:0005634; GO:0005654; GO:0005681; GO:0005730; GO:0005737; GO:0005764; GO:0005765; GO:0005770; GO:0005776; GO:0005829; GO:0005886; GO:0005925; GO:0006457; GO:0006986; GO:0007269; GO:0008088; GO:0009267; GO:0016020; GO:0016032; GO:0016192; GO:0016887; GO:0019221; GO:0019899; GO:0023026; GO:0030424; GO:…	autophagosome [GO:0005776]; axon [GO:0030424]; blood microparticle [GO:0072562]; chaperone complex [GO:0101031]; clathrin-sculpted gamma-aminobutyric acid transport vesicle membrane [GO:0061202]; cytoplasm [GO:0005737]; cytosol [GO:0005829]; dendrite [GO:0030425]; extracellular exosome [GO:0070062]; extracellular region [GO:0005576]; extracellular space [GO:0005615]; ficolin-1-rich granule lumen …
ENST00000323851	4.55122	0.0457786	1.20724	0.000123648	0	0	5.343	0	0	0	3.829	10.6	3.493	4.303	16.092	13.783	ENSG00000104419	ENSG00000104419 -> Q92597-1;Q92597-2;Q92597-3	Q92597	NDRG1_HUMAN	reviewed	Protein NDRG1 (Differentiation-related gene 1 protein) (DRG-1) (N-myc downstream-regulated gene 1 protein) (Nickel-specific induction protein Cap43) (Reducing agents and tunicamycin-responsive protein) (RTP) (Rit42)	NDRG1 CAP43 DRG1 RTP	394		GO:0005634; GO:0005737; GO:0005813; GO:0005829; GO:0005874; GO:0005886; GO:0005913; GO:0007165; GO:0008017; GO:0008285; GO:0010038; GO:0015630; GO:0017137; GO:0030330; GO:0032287; GO:0042981; GO:0043015; GO:0045296; GO:0045576; GO:0048471; GO:0055038; GO:0070062; GO:0071456; GO:0098978; GO:0099173	cell-cell adherens junction [GO:0005913]; centrosome [GO:0005813]; cytoplasm [GO:0005737]; cytosol [GO:0005829]; extracellular exosome [GO:0070062]; glutamatergic synapse [GO:0098978]; microtubule [GO:0005874]; microtubule cytoskeleton [GO:0015630]; nucleus [GO:0005634]; perinuclear region of cytoplasm [GO:0048471]; plasma membrane [GO:0005886]; recycling endosome membrane [GO:0055038]; cadherin …
ENST00000371222	4.54587	0.00123045	6.64726	1.34281e-07	52.135	29.005	60.84	22.896	78.768	95.166	75.198	131.224	64.553	139.033	1013.12	669.868	ENSG00000177606		P05412	JUN_HUMAN	reviewed	Transcription factor AP-1 (Activator protein 1) (AP1) (Proto-oncogene c-Jun) (V-jun avian sarcoma virus 17 oncogene homolog) (p39)	JUN	331		GO:0000122; GO:0000228; GO:0000790; GO:0000978; GO:0000980; GO:0000981; GO:0001102; GO:0001228; GO:0001525; GO:0001774; GO:0001836; GO:0001889; GO:0001938; GO:0003151; GO:0003677; GO:0003682; GO:0003700; GO:0003713; GO:0003723; GO:0005096; GO:0005634; GO:0005654; GO:0005667; GO:0005719; GO:0005829; GO:0006366; GO:0007179; GO:0007265; GO:0007568; GO:0007612; GO:0007623; GO:0008134; GO:0008285; GO:…	cytosol [GO:0005829]; nuclear chromatin [GO:0000790]; nuclear chromosome [GO:0000228]; nuclear euchromatin [GO:0005719]; nucleoplasm [GO:0005654]; nucleus [GO:0005634]; transcription factor AP-1 complex [GO:0035976]; transcription factor complex [GO:0005667]; transcriptional repressor complex [GO:0017053]; cAMP response element binding [GO:0035497]; chromatin binding [GO:0003682]; DNA binding [GO…
ENST00000422982	4.53552	0.0121608	3.30416	8.68087e-06	0.681	10.673	0.911	0.588	0.573	52.048	34.577	24.383	25.808	25.705	34.068	34.723	ENSG00000122359	ENSG00000122359 -> P50995-1;P50995-2	P50995	ANX11_HUMAN	reviewed	Annexin A11 (56 kDa autoantigen) (Annexin XI) (Annexin-11) (Calcyclin-associated annexin 50) (CAP-50)	ANXA11 ANX11	505		GO:0003723; GO:0005509; GO:0005544; GO:0005635; GO:0005654; GO:0005737; GO:0005819; GO:0005829; GO:0006909; GO:0008429; GO:0016020; GO:0023026; GO:0030496; GO:0032506; GO:0042470; GO:0042581; GO:0042582; GO:0044548; GO:0045335; GO:0048306; GO:0051592; GO:0062023; GO:0070062	azurophil granule [GO:0042582]; collagen-containing extracellular matrix [GO:0062023]; cytoplasm [GO:0005737]; cytosol [GO:0005829]; extracellular exosome [GO:0070062]; melanosome [GO:0042470]; membrane [GO:0016020]; midbody [GO:0030496]; nuclear envelope [GO:0005635]; nucleoplasm [GO:0005654]; phagocytic vesicle [GO:0045335]; specific granule [GO:0042581]; spindle [GO:0005819]; calcium ion bindi…
ENST00000265594	4.51066	0.0217127	1.60005	2.78302e-05	0	0	0	0.967	0	6.442	14.403	4.011	6.772	16.011	12.197	9.481	ENSG00000078070		Q96RQ3	MCCA_HUMAN	reviewed	Methylcrotonoyl-CoA carboxylase subunit alpha, mitochondrial (MCCase subunit alpha) (EC 6.4.1.4) (3-methylcrotonyl-CoA carboxylase 1) (3-methylcrotonyl-CoA carboxylase biotin-containing subunit) (3-methylcrotonyl-CoA:carbon dioxide ligase subunit alpha)	MCCC1 MCCA	725	PATHWAY: Amino-acid degradation; L-leucine degradation; (S)-3-hydroxy-3-methylglutaryl-CoA from 3-isovaleryl-CoA: step 2/3.	GO:0002169; GO:0004075; GO:0004485; GO:0005524; GO:0005739; GO:0005759; GO:0005829; GO:0006552; GO:0006768; GO:0009083; GO:0009374; GO:0046872; GO:0051291; GO:1905202	3-methylcrotonyl-CoA carboxylase complex, mitochondrial [GO:0002169]; cytosol [GO:0005829]; methylcrotonoyl-CoA carboxylase complex [GO:1905202]; mitochondrial matrix [GO:0005759]; mitochondrion [GO:0005739]; ATP binding [GO:0005524]; biotin binding [GO:0009374]; biotin carboxylase activity [GO:0004075]; metal ion binding [GO:0046872]; methylcrotonoyl-CoA carboxylase activity [GO:0004485]; biotin…
ENST00000544827	4.50929	0.0367581	0.208207	7.92266e-05	0	0	0	0	0	0	0	9.415	1.569	1.695	9.201	8.215	ENSG00000076043	ENSG00000076043 -> Q9Y3B8-1	Q9Y3B8	ORN_HUMAN	reviewed	Oligoribonuclease, mitochondrial (EC 3.1.-.-) (RNA exonuclease 2 homolog) (Small fragment nuclease)	REXO2 SFN SMFN CGI-114	237		GO:0000175; GO:0003676; GO:0005634; GO:0005730; GO:0005739; GO:0005758; GO:0005759; GO:0005925; GO:0006139; GO:0008408; GO:0009117	focal adhesion [GO:0005925]; mitochondrial intermembrane space [GO:0005758]; mitochondrial matrix [GO:0005759]; mitochondrion [GO:0005739]; nucleolus [GO:0005730]; nucleus [GO:0005634]; 3'-5' exonuclease activity [GO:0008408]; 3'-5'-exoribonuclease activity [GO:0000175]; nucleic acid binding [GO:0003676]; nucleobase-containing compound metabolic process [GO:0006139]; nucleotide metabolic process …
ENST00000347770	4.50239	0.0321477	0.231347	6.315e-05	0	0	0	0	0	0	0	2.657	1.376	5.63	7.706	14.744	ENSG00000155096		O14977	AZIN1_HUMAN	reviewed	Antizyme inhibitor 1 (AZI) (AZI1) (Ornithine decarboxylase antizyme inhibitor)	AZIN1 OAZI OAZIN	448		GO:0004586; GO:0005634; GO:0005737; GO:0005829; GO:0006521; GO:0033387; GO:0042177; GO:0042978; GO:1902269	cytoplasm [GO:0005737]; cytosol [GO:0005829]; nucleus [GO:0005634]; ornithine decarboxylase activator activity [GO:0042978]; ornithine decarboxylase activity [GO:0004586]; negative regulation of protein catabolic process [GO:0042177]; positive regulation of polyamine transmembrane transport [GO:1902269]; putrescine biosynthetic process from ornithine [GO:0033387]; regulation of cellular amino aci…
ENST00000330503	4.49074	0.0443062	0.573549	0.000114836	0	0	0	0	0	2.745	0	9.266	1.378	3.708	7.627	14.734	ENSG00000183258		Q9UJV9	DDX41_HUMAN	reviewed	Probable ATP-dependent RNA helicase DDX41 (EC 3.6.4.13) (DEAD box protein 41) (DEAD box protein abstrakt homolog)	DDX41 ABS	622		GO:0000398; GO:0003723; GO:0004386; GO:0005524; GO:0005634; GO:0005829; GO:0006915; GO:0008283; GO:0016020; GO:0030154; GO:0032481; GO:0046872; GO:0071013	catalytic step 2 spliceosome [GO:0071013]; cytosol [GO:0005829]; membrane [GO:0016020]; nucleus [GO:0005634]; ATP binding [GO:0005524]; helicase activity [GO:0004386]; metal ion binding [GO:0046872]; RNA binding [GO:0003723]; apoptotic process [GO:0006915]; cell differentiation [GO:0030154]; cell population proliferation [GO:0008283]; mRNA splicing, via spliceosome [GO:0000398]; positive regulati…
ENST00000409226	4.47108	0.00600244	-0.819139	2.34898e-06	0	0	0	0	0	0	0	0	0	0	7.497	14.717	ENSG00000082153	ENSG00000082153 -> Q7L1Q6-1;Q7L1Q6-3;Q7L1Q6-4	Q7L1Q6	BZW1_HUMAN	reviewed	Basic leucine zipper and W2 domain-containing protein 1 (Protein Orf)	BZW1 BZAP45 KIAA0005	419		GO:0003723; GO:0005737; GO:0016020; GO:0045296	cytoplasm [GO:0005737]; membrane [GO:0016020]; cadherin binding [GO:0045296]; RNA binding [GO:0003723]
ENST00000465155	4.46935	0.00600244	-0.0609396	2.24706e-06	0	1.284	0	0	0.53	0	0	0	0.498	0.42	12.215	19.912	ENSG00000162772	ENSG00000162772 -> P18847-1;P18847-3;P18847-4;P18847-5	P18847	ATF3_HUMAN	reviewed	Cyclic AMP-dependent transcription factor ATF-3 (cAMP-dependent transcription factor ATF-3) (Activating transcription factor 3)	ATF3	181		GO:0000122; GO:0000976; GO:0000977; GO:0000978; GO:0000981; GO:0001227; GO:0001228; GO:0003700; GO:0003714; GO:0005634; GO:0005654; GO:0005730; GO:0006094; GO:0008284; GO:0034198; GO:0035914; GO:0036499; GO:0042802; GO:0042803; GO:0044212; GO:0045944; GO:0046982; GO:0061394; GO:0070373; GO:1903984; GO:1990440; GO:1990622	CHOP-ATF3 complex [GO:1990622]; nucleolus [GO:0005730]; nucleoplasm [GO:0005654]; nucleus [GO:0005634]; DNA-binding transcription activator activity, RNA polymerase II-specific [GO:0001228]; DNA-binding transcription factor activity [GO:0003700]; DNA-binding transcription factor activity, RNA polymerase II-specific [GO:0000981]; DNA-binding transcription repressor activity, RNA polymerase II-spec…
ENST00000493011	4.44057	0.0290446	-0.16173	4.86066e-05	0	0	0	0	0	0	4.496	0	1.326	0	9.626	5.467	ENSG00000091513		P02787	TRFE_HUMAN	reviewed	Serotransferrin (Transferrin) (Beta-1 metal-binding globulin) (Siderophilin)	TF PRO1400	698		GO:0001895; GO:0002576; GO:0005576; GO:0005615; GO:0005769; GO:0005770; GO:0005788; GO:0005905; GO:0006879; GO:0008198; GO:0008199; GO:0009925; GO:0009986; GO:0010008; GO:0015091; GO:0016324; GO:0030139; GO:0030665; GO:0031232; GO:0031410; GO:0031647; GO:0031982; GO:0033572; GO:0034756; GO:0034774; GO:0034986; GO:0043687; GO:0044267; GO:0045178; GO:0048260; GO:0048471; GO:0055037; GO:0055072; GO:…	apical plasma membrane [GO:0016324]; basal part of cell [GO:0045178]; basal plasma membrane [GO:0009925]; blood microparticle [GO:0072562]; cell surface [GO:0009986]; clathrin-coated pit [GO:0005905]; clathrin-coated vesicle membrane [GO:0030665]; cytoplasmic vesicle [GO:0031410]; early endosome [GO:0005769]; endocytic vesicle [GO:0030139]; endoplasmic reticulum lumen [GO:0005788]; endosome membr…
ENST00000430553	4.43252	0.0210751	-0.976319	2.36084e-05	0	0	0	0	0	0	0	0	0	0	12.053	2.098	ENSG00000134333	ENSG00000134333 -> P00338-1;P00338-2;P00338-3;P00338-4;P00338-5	P00338	LDHA_HUMAN	reviewed	L-lactate dehydrogenase A chain (LDH-A) (EC 1.1.1.27) (Cell proliferation-inducing gene 19 protein) (LDH muscle subunit) (LDH-M) (Renal carcinoma antigen NY-REN-59)	LDHA PIG19	332	PATHWAY: Fermentation; pyruvate fermentation to lactate; (S)-lactate from pyruvate: step 1/1.	GO:0004459; GO:0005634; GO:0005829; GO:0006090; GO:0006096; GO:0016020; GO:0021762; GO:0045296; GO:0070062	cytosol [GO:0005829]; extracellular exosome [GO:0070062]; membrane [GO:0016020]; nucleus [GO:0005634]; cadherin binding [GO:0045296]; L-lactate dehydrogenase activity [GO:0004459]; glycolytic process [GO:0006096]; pyruvate metabolic process [GO:0006090]; substantia nigra development [GO:0021762]
ENST00000591858	4.39747	0.00758998	-0.824958	3.31322e-06	0	0	0	0	0	0	0	0	0	0	6.966	15.092
ENST00000590335	4.38804	0.0349303	-0.388484	7.24279e-05	0	0	0	0	0	0	0.827	0.618	0	0.944	10.583	3.073
ENST00000219070	4.35859	0.0321477	0.134627	6.15324e-05	0	0	0	0	0	0	0	4.712	1.079	2.601	7.556	10.224	ENSG00000087245	ENSG00000087245 -> P08253-1;P08253-2;P08253-3	P08253	MMP2_HUMAN	reviewed	72 kDa type IV collagenase (EC 3.4.24.24) (72 kDa gelatinase) (Gelatinase A) (Matrix metalloproteinase-2) (MMP-2) (TBE-1) [Cleaved into: PEX]	MMP2 CLG4A	660		GO:0001525; GO:0001666; GO:0001955; GO:0001957; GO:0004222; GO:0004252; GO:0005576; GO:0005615; GO:0005634; GO:0005739; GO:0005886; GO:0006508; GO:0007566; GO:0008237; GO:0008270; GO:0019221; GO:0022617; GO:0030017; GO:0030198; GO:0030574; GO:0034614; GO:0035987; GO:0044267; GO:0048013; GO:0048771; GO:0060325; GO:0060346; GO:0062023; GO:0071230; GO:1904645; GO:1904707	collagen-containing extracellular matrix [GO:0062023]; extracellular region [GO:0005576]; extracellular space [GO:0005615]; mitochondrion [GO:0005739]; nucleus [GO:0005634]; plasma membrane [GO:0005886]; sarcomere [GO:0030017]; metalloendopeptidase activity [GO:0004222]; metallopeptidase activity [GO:0008237]; serine-type endopeptidase activity [GO:0004252]; zinc ion binding [GO:0008270]; angioge…
ENST00000312469	4.31015	0.0379759	1.03983	8.78976e-05	0	0	0	0	2.879	0	4.358	2.787	2.55	6.294	12.858	11.225	ENSG00000113648	ENSG00000113648 -> O75367-1;O75367-2;O75367-3	O75367	H2AY_HUMAN	reviewed	Core histone macro-H2A.1 (Histone macroH2A1) (mH2A1) (Histone H2A.y) (H2A/y) (Medulloblastoma antigen MU-MB-50.205)	H2AFY MACROH2A1	372		GO:0000122; GO:0000182; GO:0000228; GO:0000784; GO:0000786; GO:0000790; GO:0000793; GO:0000977; GO:0000979; GO:0001739; GO:0001740; GO:0003677; GO:0005634; GO:0005721; GO:0005730; GO:0006325; GO:0006334; GO:0007549; GO:0010385; GO:0019216; GO:0019899; GO:0019901; GO:0030291; GO:0031490; GO:0031492; GO:0033128; GO:0034184; GO:0040029; GO:0044212; GO:0045618; GO:0045814; GO:0045815; GO:0046982; GO:…	Barr body [GO:0001740]; condensed chromosome [GO:0000793]; extracellular exosome [GO:0070062]; nuclear chromatin [GO:0000790]; nuclear chromosome [GO:0000228]; nuclear chromosome, telomeric region [GO:0000784]; nucleolus [GO:0005730]; nucleosome [GO:0000786]; nucleus [GO:0005634]; pericentric heterochromatin [GO:0005721]; sex chromatin [GO:0001739]; chromatin DNA binding [GO:0031490]; DNA binding…
ENST00000379440	4.30311	0.0321477	-0.764688	6.23048e-05	0	0	0	0	0	0	0	0	0	0	4.674	37.635	ENSG00000171867	ENSG00000171867 -> P04156-1	P04156	PRIO_HUMAN	reviewed	Major prion protein (PrP) (ASCR) (PrP27-30) (PrP33-35C) (CD antigen CD230)	PRNP ALTPRP PRIP PRP	253		GO:0001540; GO:0001933; GO:0002020; GO:0005507; GO:0005521; GO:0005539; GO:0005737; GO:0005783; GO:0005794; GO:0005829; GO:0005886; GO:0006878; GO:0006979; GO:0007050; GO:0007611; GO:0007616; GO:0008017; GO:0009986; GO:0010955; GO:0014069; GO:0015631; GO:0016234; GO:0019898; GO:0030425; GO:0031362; GO:0031648; GO:0031802; GO:0031965; GO:0032147; GO:0032689; GO:0032700; GO:0032703; GO:0035584; GO:…	anchored component of external side of plasma membrane [GO:0031362]; cell surface [GO:0009986]; cytoplasm [GO:0005737]; cytosol [GO:0005829]; dendrite [GO:0030425]; endoplasmic reticulum [GO:0005783]; extracellular exosome [GO:0070062]; extrinsic component of membrane [GO:0019898]; Golgi apparatus [GO:0005794]; inclusion body [GO:0016234]; intracellular membrane-bounded organelle [GO:0043231]; me…
ENST00000313005	4.28398	0.0452238	-0.561454	0.000118448	0	0	0	0	0	0	0	0	0	2.347	7.193	9.608	ENSG00000186318	ENSG00000186318 -> P56817-1;P56817-2;P56817-3;P56817-4;P56817-5;P56817-6	P56817	BACE1_HUMAN	reviewed	Beta-secretase 1 (EC 3.4.23.46) (Aspartyl protease 2) (ASP2) (Asp 2) (Beta-site amyloid precursor protein cleaving enzyme 1) (Beta-site APP cleaving enzyme 1) (Memapsin-2) (Membrane-associated aspartic protease 2)	BACE1 BACE KIAA1149	501		GO:0001540; GO:0004175; GO:0004190; GO:0005764; GO:0005768; GO:0005769; GO:0005770; GO:0005771; GO:0005788; GO:0005794; GO:0005802; GO:0005886; GO:0005887; GO:0006508; GO:0006509; GO:0008021; GO:0008233; GO:0008798; GO:0009314; GO:0009986; GO:0010008; GO:0010288; GO:0016020; GO:0016021; GO:0019899; GO:0030163; GO:0030424; GO:0030425; GO:0030659; GO:0043025; GO:0043525; GO:0044267; GO:0045121; GO:…	axon [GO:0030424]; cell surface [GO:0009986]; cytoplasmic vesicle membrane [GO:0030659]; dendrite [GO:0030425]; early endosome [GO:0005769]; endoplasmic reticulum lumen [GO:0005788]; endosome [GO:0005768]; endosome membrane [GO:0010008]; Golgi apparatus [GO:0005794]; Golgi-associated vesicle lumen [GO:0070931]; hippocampal mossy fiber to CA3 synapse [GO:0098686]; integral component of membrane [G…
ENST00000367604	4.26179	0.0121608	-0.822572	8.95808e-06	0	0	0	0	0	0	0	0	0	0	5.777	18.633	ENSG00000010818		P31629	ZEP2_HUMAN	reviewed	Transcription factor HIVEP2 (Human immunodeficiency virus type I enhancer-binding protein 2) (HIV-EP2) (MHC-binding protein 2) (MBP-2)	HIVEP2	2446		GO:0000981; GO:0003677; GO:0005654; GO:0046872	nucleoplasm [GO:0005654]; DNA binding [GO:0003677]; DNA-binding transcription factor activity, RNA polymerase II-specific [GO:0000981]; metal ion binding [GO:0046872]
ENST00000339618	4.21333	0.011669	1.18333	7.71197e-06	0	0	0	0	0	10.419	4.89	7.118	9.144	2.41	7.235	7.46	ENSG00000072210	ENSG00000072210 -> P51648-1;P51648-2	P51648	AL3A2_HUMAN	reviewed	Fatty aldehyde dehydrogenase (EC 1.2.1.3) (Aldehyde dehydrogenase 10) (Aldehyde dehydrogenase family 3 member A2) (Microsomal aldehyde dehydrogenase)	ALDH3A2 ALDH10 FALDH	485		GO:0001561; GO:0004028; GO:0004029; GO:0005777; GO:0005778; GO:0005789; GO:0006081; GO:0006714; GO:0007417; GO:0007422; GO:0008544; GO:0016021; GO:0030148; GO:0033306; GO:0042803; GO:0043231; GO:0043878; GO:0046458; GO:0046577; GO:0050061; GO:0052814; GO:0055114	endoplasmic reticulum membrane [GO:0005789]; integral component of membrane [GO:0016021]; intracellular membrane-bounded organelle [GO:0043231]; peroxisomal membrane [GO:0005778]; peroxisome [GO:0005777]; 3-chloroallyl aldehyde dehydrogenase activity [GO:0004028]; aldehyde dehydrogenase (NAD) activity [GO:0004029]; glyceraldehyde-3-phosphate dehydrogenase (NAD+) (non-phosphorylating) activity [GO…
ENST00000629427	4.20768	0.00893217	-0.88403	4.87391e-06	0	0	0	0	0	0	0	0	0	0	6.776	9.317	ENSG00000146414	ENSG00000146414 -> Q149N8-1;Q149N8-2;Q149N8-4	Q149N8	SHPRH_HUMAN	reviewed	E3 ubiquitin-protein ligase SHPRH (EC 2.3.2.27) (EC 3.6.4.-) (RING-type E3 ubiquitin transferase SHPRH) (SNF2, histone-linker, PHD and RING finger domain-containing helicase)	SHPRH KIAA2023	1683	PATHWAY: Protein modification; protein ubiquitination.	GO:0000209; GO:0000786; GO:0003677; GO:0004386; GO:0004842; GO:0005524; GO:0005654; GO:0006281; GO:0006334; GO:0006974; GO:0016567; GO:0031625; GO:0046872; GO:0061630	nucleoplasm [GO:0005654]; nucleosome [GO:0000786]; ATP binding [GO:0005524]; DNA binding [GO:0003677]; helicase activity [GO:0004386]; metal ion binding [GO:0046872]; ubiquitin protein ligase activity [GO:0061630]; ubiquitin protein ligase binding [GO:0031625]; ubiquitin-protein transferase activity [GO:0004842]; cellular response to DNA damage stimulus [GO:0006974]; DNA repair [GO:0006281]; nucl…
ENST00000357714	4.20251	0.0110662	-0.850544	6.94414e-06	0	0	0	0	0	0	0	0	0	0	5.972	14.179	ENSG00000117335	ENSG00000117335 -> P15529-1;P15529-11;P15529-12;P15529-16;P15529-2;P15529-3;P15529-4;P15529-6;P15529-7;P15529-9	P15529	MCP_HUMAN	reviewed	Membrane cofactor protein (TLX) (Trophoblast leukocyte common antigen) (CD antigen CD46)	CD46 MCP MIC10	392		GO:0001618; GO:0002079; GO:0002250; GO:0002456; GO:0005886; GO:0005887; GO:0005925; GO:0006958; GO:0007338; GO:0008593; GO:0009986; GO:0010628; GO:0010629; GO:0030449; GO:0032613; GO:0032733; GO:0035581; GO:0038023; GO:0042102; GO:0043382; GO:0045087; GO:0045296; GO:0045591; GO:0070062; GO:0071636	cell surface [GO:0009986]; extracellular exosome [GO:0070062]; focal adhesion [GO:0005925]; inner acrosomal membrane [GO:0002079]; integral component of plasma membrane [GO:0005887]; plasma membrane [GO:0005886]; cadherin binding [GO:0045296]; signaling receptor activity [GO:0038023]; virus receptor activity [GO:0001618]; adaptive immune response [GO:0002250]; complement activation, classical pat…
ENST00000248071	4.0548	0.011669	4.13184	7.9591e-06	26.068	2.553	8.691	10.99	15.546	9.438	15.125	16.611	17.337	8.682	171.834	89.44	ENSG00000127528		Q9Y5W3	KLF2_HUMAN	reviewed	Krueppel-like factor 2 (Lung krueppel-like factor)	KLF2 LKLF	355		GO:0000122; GO:0000790; GO:0000902; GO:0000981; GO:0001701; GO:0003677; GO:0003700; GO:0005634; GO:0006357; GO:0032715; GO:0035264; GO:0036003; GO:0040029; GO:0043249; GO:0045429; GO:0045893; GO:0045944; GO:0046872; GO:0051247; GO:0060509; GO:0070301; GO:0071347; GO:0071356; GO:0071409; GO:0071498; GO:0071499; GO:0097533; GO:1901653; GO:1903671	nuclear chromatin [GO:0000790]; nucleus [GO:0005634]; DNA binding [GO:0003677]; DNA-binding transcription factor activity [GO:0003700]; DNA-binding transcription factor activity, RNA polymerase II-specific [GO:0000981]; metal ion binding [GO:0046872]; cell morphogenesis [GO:0000902]; cellular response to cycloheximide [GO:0071409]; cellular response to fluid shear stress [GO:0071498]; cellular re…
ENST00000377777	4.04803	0.0431142	-0.196651	0.000108218	0.203	0	0	0	0	1.894	2.435	0	0.195	0	6.365	8.329	ENSG00000158373		P58876	H2B1D_HUMAN	reviewed	Histone H2B type 1-D (HIRA-interacting protein 2) (Histone H2B.1 B) (Histone H2B.b) (H2B/b)	HIST1H2BD H2BFB HIRIP2	126		GO:0000786; GO:0003677; GO:0005634; GO:0005654; GO:0005829; GO:0006334; GO:0016567; GO:0046982; GO:0070062	cytosol [GO:0005829]; extracellular exosome [GO:0070062]; nucleoplasm [GO:0005654]; nucleosome [GO:0000786]; nucleus [GO:0005634]; DNA binding [GO:0003677]; protein heterodimerization activity [GO:0046982]; nucleosome assembly [GO:0006334]; protein ubiquitination [GO:0016567]
ENST00000409930	4.04451	0.042974	1.27867	0.000106693	0	2.227	0	0	2.146	2.168	1.916	1.33	2.754	8.306	16.716	6.793	ENSG00000136689	ENSG00000136689 -> P18510-1;P18510-2;P18510-3;P18510-4	P18510	IL1RA_HUMAN	reviewed	Interleukin-1 receptor antagonist protein (IL-1RN) (IL-1ra) (IRAP) (ICIL-1RA) (IL1 inhibitor) (Anakinra)	IL1RN IL1F3 IL1RA	177		GO:0005125; GO:0005149; GO:0005150; GO:0005151; GO:0005152; GO:0005615; GO:0005737; GO:0005886; GO:0006629; GO:0006953; GO:0006954; GO:0006955; GO:0019221; GO:0030073; GO:0030593; GO:0032755; GO:0034115; GO:0043123; GO:0045352; GO:0045353; GO:0046330; GO:0051384; GO:0070062; GO:0070498; GO:0071222; GO:2000660	cytoplasm [GO:0005737]; extracellular exosome [GO:0070062]; extracellular space [GO:0005615]; plasma membrane [GO:0005886]; cytokine activity [GO:0005125]; interleukin-1 receptor antagonist activity [GO:0005152]; interleukin-1 receptor binding [GO:0005149]; interleukin-1 type I receptor antagonist activity [GO:0045352]; interleukin-1 type II receptor antagonist activity [GO:0045353]; interleukin-…
ENST00000367137	4.0077	0.0326943	-0.664973	6.60076e-05	0	0	0	0	0	0	1.38	0	0	0	6.072	7.214	ENSG00000133065		Q8IVJ1	S41A1_HUMAN	reviewed	Solute carrier family 41 member 1	SLC41A1	513		GO:0005886; GO:0010961; GO:0015095; GO:0015693; GO:0016021; GO:0016323; GO:0022857; GO:0032991; GO:0061768; GO:0070838; GO:0071286; GO:0072509; GO:1903830	basolateral plasma membrane [GO:0016323]; integral component of membrane [GO:0016021]; plasma membrane [GO:0005886]; protein-containing complex [GO:0032991]; divalent inorganic cation transmembrane transporter activity [GO:0072509]; magnesium ion transmembrane transporter activity [GO:0015095]; magnesium:sodium antiporter activity [GO:0061768]; transmembrane transporter activity [GO:0022857]; cel…
ENST00000256951	3.91048	0.0326943	2.61535	6.59432e-05	2.005	5.799	1.142	2.883	5.08	1.647	5.949	6.392	2.494	8.313	32.271	82.726	ENSG00000134531	ENSG00000134531 -> P54849-1;P54849-2	P54849	EMP1_HUMAN	reviewed	Epithelial membrane protein 1 (EMP-1) (CL-20) (Protein B4B) (Tumor-associated membrane protein)	EMP1 B4B TMP	157		GO:0005886; GO:0007275; GO:0008219; GO:0008283; GO:0008544; GO:0016020; GO:0016021; GO:0032060	integral component of membrane [GO:0016021]; membrane [GO:0016020]; plasma membrane [GO:0005886]; bleb assembly [GO:0032060]; cell death [GO:0008219]; cell population proliferation [GO:0008283]; epidermis development [GO:0008544]; multicellular organism development [GO:0007275]
ENST00000298564	3.91003	0.027738	1.22037	4.47799e-05	0	0	0	0	0	4.146	12.615	16.347	5.528	3.851	6.04	5.263	ENSG00000048140	ENSG00000048140 -> Q96FV3-2;Q96FV3-3;Q96FV3-4	Q96FV3	TSN17_HUMAN	reviewed	Tetraspanin-17 (Tspan-17) (F-box only protein 23) (Tetraspan protein SB134) (Transmembrane 4 superfamily member 17)	TSPAN17 FBXO23 TM4SF17	270		GO:0000151; GO:0004842; GO:0005887; GO:0007166; GO:0016567; GO:0019899; GO:0072594	integral component of plasma membrane [GO:0005887]; ubiquitin ligase complex [GO:0000151]; enzyme binding [GO:0019899]; ubiquitin-protein transferase activity [GO:0004842]; cell surface receptor signaling pathway [GO:0007166]; establishment of protein localization to organelle [GO:0072594]; protein ubiquitination [GO:0016567]
ENST00000394815	3.88373	0.0262285	-0.537422	4.15041e-05	0	0	0	0	0	0.786	0	0	0.469	0	4.824	11.179	ENSG00000167767	ENSG00000167767 -> Q6KB66-1;Q6KB66-2	Q6KB66	K2C80_HUMAN	reviewed	Keratin, type II cytoskeletal 80 (Cytokeratin-80) (CK-80) (Keratin-80) (K80) (Type-II keratin Kb20)	KRT80 KB20	452		GO:0005198; GO:0005737; GO:0005829; GO:0005882; GO:0031424; GO:0045095; GO:0045111; GO:0070268	cytoplasm [GO:0005737]; cytosol [GO:0005829]; intermediate filament [GO:0005882]; intermediate filament cytoskeleton [GO:0045111]; keratin filament [GO:0045095]; structural molecule activity [GO:0005198]; cornification [GO:0070268]; keratinization [GO:0031424]
ENST00000399380	3.87127	0.0205814	-0.970375	1.97719e-05	0	0	0	0	0	0	0	0	0	0	5.914	4.992	ENSG00000170558	ENSG00000170558 -> P19022-1;P19022-2	P19022	CADH2_HUMAN	reviewed	Cadherin-2 (CDw325) (Neural cadherin) (N-cadherin) (CD antigen CD325)	CDH2 CDHN NCAD	906		GO:0000902; GO:0005509; GO:0005737; GO:0005788; GO:0005886; GO:0005887; GO:0005911; GO:0005913; GO:0005916; GO:0005925; GO:0007043; GO:0007155; GO:0007156; GO:0007157; GO:0007416; GO:0008013; GO:0008092; GO:0009986; GO:0010001; GO:0014069; GO:0014704; GO:0016323; GO:0016324; GO:0016339; GO:0016342; GO:0016477; GO:0019901; GO:0019903; GO:0021987; GO:0030027; GO:0030054; GO:0034332; GO:0042383; GO:…	apical part of cell [GO:0045177]; apical plasma membrane [GO:0016324]; basolateral plasma membrane [GO:0016323]; catenin complex [GO:0016342]; cell junction [GO:0030054]; cell surface [GO:0009986]; cell-cell adherens junction [GO:0005913]; cell-cell junction [GO:0005911]; collagen-containing extracellular matrix [GO:0062023]; cytoplasm [GO:0005737]; endoplasmic reticulum lumen [GO:0005788]; fasci…
ENST00000319023	3.824	0.0295031	0.940779	5.07106e-05	0	0	0	0	1.416	1.965	3.224	2.317	1.934	5.363	8.794	5.147	ENSG00000172890	ENSG00000172890 -> Q6IA69-1	Q6IA69	NADE_HUMAN	reviewed	Glutamine-dependent NAD(+) synthetase (EC 6.3.5.1) (NAD(+) synthase [glutamine-hydrolyzing]) (NAD(+) synthetase)	NADSYN1	706	PATHWAY: Cofactor biosynthesis; NAD(+) biosynthesis; NAD(+) from deamido-NAD(+) (L-Gln route): step 1/1.	GO:0003952; GO:0004359; GO:0005524; GO:0005737; GO:0005829; GO:0009435; GO:0019674	cytoplasm [GO:0005737]; cytosol [GO:0005829]; ATP binding [GO:0005524]; glutaminase activity [GO:0004359]; NAD+ synthase (glutamine-hydrolyzing) activity [GO:0003952]; NAD biosynthetic process [GO:0009435]; NAD metabolic process [GO:0019674]
ENST00000239007	3.81154	0.0205814	-0.943105	2.11287e-05	0	0	0	0	0	0	0	0	0	0	5.031	7.568	ENSG00000119950	ENSG00000119950 -> P50539-1;P50539-2;P50539-3;P50539-4	P50539	MXI1_HUMAN	reviewed	Max-interacting protein 1 (Max interactor 1) (Class C basic helix-loop-helix protein 11) (bHLHc11)	MXI1 BHLHC11	228		GO:0000122; GO:0000981; GO:0003677; GO:0003714; GO:0005634; GO:0005730; GO:0005829; GO:0008285; GO:0042994; GO:0046983; GO:0090575	cytosol [GO:0005829]; nucleolus [GO:0005730]; nucleus [GO:0005634]; RNA polymerase II transcription factor complex [GO:0090575]; DNA binding [GO:0003677]; DNA-binding transcription factor activity, RNA polymerase II-specific [GO:0000981]; protein dimerization activity [GO:0046983]; transcription corepressor activity [GO:0003714]; cytoplasmic sequestering of transcription factor [GO:0042994]; nega…
ENST00000317459	3.74888	0.03391	1.04505	6.93873e-05	0	0	0	0	0	11.741	3.635	3.215	6.111	7.014	5.669	3.843	ENSG00000149743	ENSG00000149743 -> Q86TN4-1;Q86TN4-2;Q86TN4-3;Q86TN4-4	Q86TN4	TRPT1_HUMAN	reviewed	tRNA 2'-phosphotransferase 1 (EC 2.7.1.160)	TRPT1	253		GO:0000215; GO:0006388; GO:0045859	tRNA 2'-phosphotransferase activity [GO:0000215]; regulation of protein kinase activity [GO:0045859]; tRNA splicing, via endonucleolytic cleavage and ligation [GO:0006388]
ENST00000415229	3.66417	0.0261478	-0.948526	3.99497e-05	0	0	0	0	0	0	0	0	0	0	4.264	8.573	ENSG00000162174	ENSG00000162174 -> Q7L266-1	Q7L266	ASGL1_HUMAN	reviewed	Isoaspartyl peptidase/L-asparaginase (EC 3.4.19.5) (EC 3.5.1.1) (Asparaginase-like protein 1) (Beta-aspartyl-peptidase) (Isoaspartyl dipeptidase) (L-asparagine amidohydrolase) [Cleaved into: Isoaspartyl peptidase/L-asparaginase alpha chain; Isoaspartyl peptidase/L-asparaginase beta chain]	ASRGL1 ALP CRASH	308		GO:0001917; GO:0004067; GO:0005634; GO:0005737; GO:0005829; GO:0006559; GO:0008798; GO:0016787; GO:0033345; GO:0051604	cytoplasm [GO:0005737]; cytosol [GO:0005829]; nucleus [GO:0005634]; photoreceptor inner segment [GO:0001917]; asparaginase activity [GO:0004067]; beta-aspartyl-peptidase activity [GO:0008798]; hydrolase activity [GO:0016787]; asparagine catabolic process via L-aspartate [GO:0033345]; L-phenylalanine catabolic process [GO:0006559]; protein maturation [GO:0051604]
ENST00000465618	3.65903	0.0205814	0.668746	1.88415e-05	0	0	0	0	0	3.927	3.276	2.735	2.022	2.524	4.673	5.945	ENSG00000100316		P39023	RL3_HUMAN	reviewed	60S ribosomal protein L3 (HIV-1 TAR RNA-binding protein B) (TARBP-B) (Large ribosomal subunit protein uL3)	RPL3 OK/SW-cl.32	403		GO:0000027; GO:0000184; GO:0003723; GO:0003735; GO:0005634; GO:0005730; GO:0005737; GO:0005829; GO:0005925; GO:0006412; GO:0006413; GO:0006614; GO:0008097; GO:0019083; GO:0022625; GO:0032991; GO:0045202; GO:0070062; GO:0071353	cytoplasm [GO:0005737]; cytosol [GO:0005829]; cytosolic large ribosomal subunit [GO:0022625]; extracellular exosome [GO:0070062]; focal adhesion [GO:0005925]; nucleolus [GO:0005730]; nucleus [GO:0005634]; protein-containing complex [GO:0032991]; synapse [GO:0045202]; 5S rRNA binding [GO:0008097]; RNA binding [GO:0003723]; structural constituent of ribosome [GO:0003735]; cellular response to inter…
ENST00000260506	3.39867	0.0379759	0.705012	8.77246e-05	0	0	0	0	0	2.755	2.487	3.299	3.837	5.295	4.327	3.251	ENSG00000137942	ENSG00000137942 -> Q5T0N5-1;Q5T0N5-3;Q5T0N5-4	Q5T0N5	FBP1L_HUMAN	reviewed	Formin-binding protein 1-like (Transducer of Cdc42-dependent actin assembly protein 1) (Toca-1)	FNBP1L C1orf39 TOCA1	605		GO:0005737; GO:0005829; GO:0005856; GO:0005886; GO:0005938; GO:0006900; GO:0006914; GO:0008289; GO:0010324; GO:0016050; GO:0030050; GO:0031410; GO:0045296; GO:0051020; GO:0051491; GO:0060271; GO:0061024; GO:0072583; GO:0097320	cell cortex [GO:0005938]; cytoplasm [GO:0005737]; cytoplasmic vesicle [GO:0031410]; cytoskeleton [GO:0005856]; cytosol [GO:0005829]; plasma membrane [GO:0005886]; cadherin binding [GO:0045296]; GTPase binding [GO:0051020]; lipid binding [GO:0008289]; autophagy [GO:0006914]; cilium assembly [GO:0060271]; clathrin-dependent endocytosis [GO:0072583]; membrane invagination [GO:0010324]; membrane orga…
ENST00000343677	2.92916	0.00850199	4.19383	4.33065e-06	18.047	11.395	15.21	12.822	6.219	19.662	13.834	19.379	13.129	10.229	60.793	98.757	ENSG00000187837		P16403	H12_HUMAN	reviewed	Histone H1.2 (Histone H1c) (Histone H1d) (Histone H1s-1)	HIST1H1C H1F2	213		GO:0000122; GO:0000786; GO:0003690; GO:0003723; GO:0005634; GO:0005719; GO:0006334; GO:0006355; GO:0016584; GO:0030261; GO:0031490; GO:0031492; GO:0031936; GO:0035327; GO:0045910; GO:0080182; GO:0098532	nuclear euchromatin [GO:0005719]; nucleosome [GO:0000786]; nucleus [GO:0005634]; transcriptionally active chromatin [GO:0035327]; chromatin DNA binding [GO:0031490]; double-stranded DNA binding [GO:0003690]; nucleosomal DNA binding [GO:0031492]; RNA binding [GO:0003723]; chromosome condensation [GO:0030261]; histone H3-K27 trimethylation [GO:0098532]; histone H3-K4 trimethylation [GO:0080182]; ne…
ENST00000200453	2.91867	0.0417595	4.56223	0.000102539	14.618	15.262	23.901	6.058	21.765	11.578	16.486	43.871	22.141	23.141	124.767	60.881	ENSG00000087074	ENSG00000087074 -> O75807-1	O75807	PR15A_HUMAN	reviewed	Protein phosphatase 1 regulatory subunit 15A (Growth arrest and DNA damage-inducible protein GADD34) (Myeloid differentiation primary response protein MyD116 homolog)	PPP1R15A GADD34	674		GO:0000164; GO:0005737; GO:0005739; GO:0005741; GO:0005783; GO:0005789; GO:0005794; GO:0005829; GO:0006915; GO:0006974; GO:0007050; GO:0008157; GO:0016020; GO:0019888; GO:0019901; GO:0032058; GO:0032515; GO:0032516; GO:0034976; GO:0035308; GO:0036496; GO:0070059; GO:0070972; GO:0072542; GO:1902310; GO:1903898; GO:1903917	cytoplasm [GO:0005737]; cytosol [GO:0005829]; endoplasmic reticulum [GO:0005783]; endoplasmic reticulum membrane [GO:0005789]; Golgi apparatus [GO:0005794]; membrane [GO:0016020]; mitochondrial outer membrane [GO:0005741]; mitochondrion [GO:0005739]; protein phosphatase type 1 complex [GO:0000164]; protein kinase binding [GO:0019901]; protein phosphatase 1 binding [GO:0008157]; protein phosphatas…
ENST00000272233	2.40931	0.0417595	8.85351	0.00010198	284.738	393.634	202.076	297.647	443.07	479.762	672.883	243.068	400.762	601.97	1697.93	986.635	ENSG00000143878		P62745	RHOB_HUMAN	reviewed	Rho-related GTP-binding protein RhoB (Rho cDNA clone 6) (h6)	RHOB ARH6 ARHB	196		GO:0000281; GO:0001525; GO:0003924; GO:0005525; GO:0005634; GO:0005737; GO:0005769; GO:0005829; GO:0005886; GO:0005925; GO:0005938; GO:0006886; GO:0006915; GO:0007015; GO:0007155; GO:0007186; GO:0007266; GO:0008333; GO:0008360; GO:0010008; GO:0010595; GO:0016477; GO:0019003; GO:0019901; GO:0030154; GO:0030334; GO:0030336; GO:0030950; GO:0031902; GO:0032153; GO:0032154; GO:0032956; GO:0043065; GO:…	cell cortex [GO:0005938]; cell division site [GO:0032153]; cleavage furrow [GO:0032154]; cytoplasm [GO:0005737]; cytosol [GO:0005829]; early endosome [GO:0005769]; endosome membrane [GO:0010008]; extracellular exosome [GO:0070062]; focal adhesion [GO:0005925]; intracellular membrane-bounded organelle [GO:0043231]; late endosome membrane [GO:0031902]; nucleus [GO:0005634]; plasma membrane [GO:0005…
ENST00000252818	2.38564	0.0209251	7.56411	2.23268e-05	134.348	96.337	146.668	143.786	203.657	168.31	102.153	177.733	160.836	210.254	626.908	569.248	ENSG00000130522		P17535	JUND_HUMAN	reviewed	Transcription factor jun-D	JUND	347		GO:0000122; GO:0000785; GO:0000790; GO:0000978; GO:0000981; GO:0001228; GO:0002076; GO:0003713; GO:0005634; GO:0005654; GO:0005667; GO:0006357; GO:0006366; GO:0007568; GO:0007623; GO:0008134; GO:0009314; GO:0009416; GO:0009612; GO:0010033; GO:0016922; GO:0019899; GO:0032496; GO:0032870; GO:0032993; GO:0034097; GO:0035976; GO:0042493; GO:0043434; GO:0044212; GO:0045597; GO:0045669; GO:0045944; GO:…	chromatin [GO:0000785]; nuclear chromatin [GO:0000790]; nucleoplasm [GO:0005654]; nucleus [GO:0005634]; protein-DNA complex [GO:0032993]; transcription factor AP-1 complex [GO:0035976]; transcription factor complex [GO:0005667]; DNA-binding transcription activator activity, RNA polymerase II-specific [GO:0001228]; DNA-binding transcription factor activity, RNA polymerase II-specific [GO:0000981];…
ENST00000333762	2.12979	0.0205814	6.03255	2.04877e-05	40.104	41.435	58.667	43.96	43.011	83.369	89.741	54.815	73.306	40.157	165.461	154.657	ENSG00000184897		Q92522	H1X_HUMAN	reviewed	Histone H1x	H1FX	213		GO:0000786; GO:0003690; GO:0003723; GO:0005634; GO:0005730; GO:0006334; GO:0006355; GO:0016584; GO:0030261; GO:0031492; GO:0031936; GO:0045296; GO:0045910	nucleolus [GO:0005730]; nucleosome [GO:0000786]; nucleus [GO:0005634]; cadherin binding [GO:0045296]; double-stranded DNA binding [GO:0003690]; nucleosomal DNA binding [GO:0031492]; RNA binding [GO:0003723]; chromosome condensation [GO:0030261]; negative regulation of chromatin silencing [GO:0031936]; negative regulation of DNA recombination [GO:0045910]; nucleosome assembly [GO:0006334]; nucleos…
ENST00000302182	2.1144	0.0205814	7.01796	2.13378e-05	96.01	116.866	161.209	126.346	64.516	110.106	118.548	69.384	93.709	121.099	364.02	391.739	ENSG00000170315		P0CG47	UBB_HUMAN	reviewed	Polyubiquitin-B [Cleaved into: Ubiquitin]	UBB	229		GO:0000122; GO:0000187; GO:0000209; GO:0000715; GO:0000717; GO:0002755; GO:0002756; GO:0005615; GO:0005634; GO:0005654; GO:0005737; GO:0005739; GO:0005741; GO:0005789; GO:0005829; GO:0005886; GO:0006283; GO:0006294; GO:0006296; GO:0006297; GO:0006625; GO:0007141; GO:0007144; GO:0007179; GO:0007249; GO:0007254; GO:0008585; GO:0010008; GO:0016055; GO:0016197; GO:0016567; GO:0016579; GO:0019058; GO:…	cytoplasm [GO:0005737]; cytosol [GO:0005829]; endocytic vesicle membrane [GO:0030666]; endoplasmic reticulum membrane [GO:0005789]; endosome membrane [GO:0010008]; extracellular exosome [GO:0070062]; extracellular space [GO:0005615]; host cell [GO:0043657]; mitochondrial outer membrane [GO:0005741]; mitochondrion [GO:0005739]; neuron projection [GO:0043005]; neuronal cell body [GO:0043025]; nucle…
ENST00000456923	2.04648	0.0372084	6.28284	8.12121e-05	70.38	49.746	48.292	65.491	44.129	64.038	108.008	58.434	106.894	74.762	205.973	142.706	ENSG00000115414	ENSG00000115414 -> P02751-1;P02751-10;P02751-13;P02751-14;P02751-15;P02751-16;P02751-17;P02751-3;P02751-7;P02751-8;P02751-9	P02751	FINC_HUMAN	reviewed	Fibronectin (FN) (Cold-insoluble globulin) (CIG) [Cleaved into: Anastellin; Ugl-Y1; Ugl-Y2; Ugl-Y3]	FN1 FN	2386		GO:0001525; GO:0001932; GO:0002020; GO:0002576; GO:0005102; GO:0005178; GO:0005201; GO:0005518; GO:0005576; GO:0005577; GO:0005604; GO:0005615; GO:0005788; GO:0005793; GO:0006953; GO:0007044; GO:0007155; GO:0007161; GO:0008022; GO:0008201; GO:0008284; GO:0008360; GO:0009611; GO:0010628; GO:0016324; GO:0016504; GO:0018149; GO:0019221; GO:0019899; GO:0030198; GO:0031012; GO:0031093; GO:0033622; GO:…	apical plasma membrane [GO:0016324]; basement membrane [GO:0005604]; blood microparticle [GO:0072562]; collagen-containing extracellular matrix [GO:0062023]; endoplasmic reticulum lumen [GO:0005788]; endoplasmic reticulum-Golgi intermediate compartment [GO:0005793]; extracellular exosome [GO:0070062]; extracellular matrix [GO:0031012]; extracellular region [GO:0005576]; extracellular space [GO:00…

## Sheet: postRep vs preCOR down
transcript_ID	logFC	FDR	AveExpr	P value	f1_prae CPM	f3_prae CPM	m2_prae CPM	m3_prae CPM	m5_prae CPM	f1_post CPM	f3_post CPM	m2_post CPM	m3_post CPM	m5_post CPM	f3_1hnR CPM	m5_1hnR CPM	Ensembl Gene	Isomap	Entry	Entry name	Status	Protein names	Gene names	Length	Pathway	Gene ontology IDs	Gene ontology (GO)
ENST00000622532	-10.0422	0.00156188	9.59785	2.13064e-07	2795.67	3207.75	3333.84	2986.69	3927.42	2635.01	1882.07	2600.16	1793.27	2165.76	5.559	0.008	ENSG00000171560	ENSG00000171560 -> P02671-1;P02671-2	P02671	FIBA_HUMAN	reviewed	Fibrinogen alpha chain [Cleaved into: Fibrinopeptide A; Fibrinogen alpha chain]	FGA	866		GO:0002224; GO:0002250; GO:0002576; GO:0005102; GO:0005198; GO:0005201; GO:0005576; GO:0005577; GO:0005615; GO:0005788; GO:0005886; GO:0005938; GO:0007160; GO:0007596; GO:0009897; GO:0009986; GO:0030198; GO:0031091; GO:0031093; GO:0031639; GO:0034116; GO:0034622; GO:0042730; GO:0043152; GO:0043687; GO:0044267; GO:0045087; GO:0045202; GO:0045907; GO:0045921; GO:0046872; GO:0050714; GO:0051258; GO:…	blood microparticle [GO:0072562]; cell cortex [GO:0005938]; cell surface [GO:0009986]; collagen-containing extracellular matrix [GO:0062023]; endoplasmic reticulum lumen [GO:0005788]; external side of plasma membrane [GO:0009897]; extracellular exosome [GO:0070062]; extracellular region [GO:0005576]; extracellular space [GO:0005615]; extracellular vesicle [GO:1903561]; fibrinogen complex [GO:0005…
ENST00000417615	-7.55794	0.00600244	4.60042	2.45646e-06	97.226	77.241	72.104	38.068	61.925	94.188	47.59	78.646	49.393	29.715	0	0.395
ENST00000353468	-6.62098	0.0367581	4.43005	7.89428e-05	39.615	71.183	27.382	70.409	27.516	87.48	41.503	40.778	74.885	61.928	0.001	0.827	ENSG00000147955	ENSG00000147955 -> Q99720-1;Q99720-3;Q99720-4	Q99720	SGMR1_HUMAN	reviewed	Sigma non-opioid intracellular receptor 1 (Aging-associated gene 8 protein) (SR31747-binding protein) (SR-BP) (Sigma 1-type opioid receptor) (SIG-1R) (Sigma1-receptor) (Sigma1R) (hSigmaR1)	SIGMAR1 OPRS1 SRBP AAG8	223		GO:0004985; GO:0005635; GO:0005637; GO:0005640; GO:0005783; GO:0005789; GO:0005811; GO:0005887; GO:0006869; GO:0007399; GO:0008144; GO:0014069; GO:0016021; GO:0030054; GO:0030426; GO:0031410; GO:0036474; GO:0042802; GO:0043523; GO:0045211; GO:0070207	cell junction [GO:0030054]; cytoplasmic vesicle [GO:0031410]; endoplasmic reticulum [GO:0005783]; endoplasmic reticulum membrane [GO:0005789]; growth cone [GO:0030426]; integral component of membrane [GO:0016021]; integral component of plasma membrane [GO:0005887]; lipid droplet [GO:0005811]; nuclear envelope [GO:0005635]; nuclear inner membrane [GO:0005637]; nuclear outer membrane [GO:0005640]; …
ENST00000491404	-6.23195	0.00264054	6.56481	4.32249e-07	272.781	260.489	205.97	150.454	223.472	239.103	131.675	229.474	105.964	106.347	1.503	7.606	ENSG00000156508	ENSG00000156508 -> P68104-1	P68104	EF1A1_HUMAN	reviewed	Elongation factor 1-alpha 1 (EF-1-alpha-1) (Elongation factor Tu) (EF-Tu) (Eukaryotic elongation factor 1 A-1) (eEF1A-1) (Leukocyte receptor cluster member 7)	EEF1A1 EEF1A EF1A LENG7	462		GO:0000049; GO:0003723; GO:0003746; GO:0003924; GO:0005516; GO:0005525; GO:0005576; GO:0005615; GO:0005634; GO:0005730; GO:0005737; GO:0005829; GO:0005853; GO:0005886; GO:0006412; GO:0006414; GO:0016020; GO:0019901; GO:0030864; GO:0032587; GO:0034774; GO:0043312; GO:0070062; GO:0071364; GO:0098574; GO:1904714; GO:1904813	cortical actin cytoskeleton [GO:0030864]; cytoplasm [GO:0005737]; cytoplasmic side of lysosomal membrane [GO:0098574]; cytosol [GO:0005829]; eukaryotic translation elongation factor 1 complex [GO:0005853]; extracellular exosome [GO:0070062]; extracellular region [GO:0005576]; extracellular space [GO:0005615]; ficolin-1-rich granule lumen [GO:1904813]; membrane [GO:0016020]; nucleolus [GO:0005730]…
ENST00000450518	-5.60616	0.0217127	2.55185	2.65145e-05	20.024	8.284	9.372	14.653	9.846	9.741	11.528	7.795	13.95	13.515	0	0	ENSG00000136518	ENSG00000136518 -> O96019-1;O96019-2	O96019	ACL6A_HUMAN	reviewed	Actin-like protein 6A (53 kDa BRG1-associated factor A) (Actin-related protein Baf53a) (ArpNbeta) (BRG1-associated factor 53A) (BAF53A) (INO80 complex subunit K)	ACTL6A BAF53 BAF53A INO80K	429		GO:0000790; GO:0001825; GO:0003407; GO:0003682; GO:0003713; GO:0005634; GO:0005654; GO:0005886; GO:0006281; GO:0006310; GO:0006338; GO:0006357; GO:0007165; GO:0016514; GO:0016579; GO:0021510; GO:0031011; GO:0032991; GO:0035267; GO:0040008; GO:0043044; GO:0043967; GO:0043968; GO:0071564	Ino80 complex [GO:0031011]; npBAF complex [GO:0071564]; NuA4 histone acetyltransferase complex [GO:0035267]; nuclear chromatin [GO:0000790]; nucleoplasm [GO:0005654]; nucleus [GO:0005634]; plasma membrane [GO:0005886]; protein-containing complex [GO:0032991]; SWI/SNF complex [GO:0016514]; chromatin binding [GO:0003682]; transcription coactivator activity [GO:0003713]; ATP-dependent chromatin remo…
ENST00000559220	-5.34436	0.0313387	6.40042	5.81407e-05	152.228	258.64	205.358	257.874	134.434	137.66	169.127	273.825	147.973	112.633	9.239	0	ENSG00000166710		P61769	B2MG_HUMAN	reviewed	Beta-2-microglobulin [Cleaved into: Beta-2-microglobulin form pI 5.3]	B2M CDABP0092 HDCMA22P	119		GO:0000139; GO:0001895; GO:0001916; GO:0002237; GO:0002474; GO:0002479; GO:0002480; GO:0002481; GO:0002726; GO:0003254; GO:0005576; GO:0005615; GO:0005788; GO:0005794; GO:0005829; GO:0005886; GO:0005925; GO:0006826; GO:0009897; GO:0010977; GO:0012507; GO:0016020; GO:0019731; GO:0019885; GO:0030670; GO:0031901; GO:0031905; GO:0032092; GO:0033077; GO:0034756; GO:0035580; GO:0042026; GO:0042493; GO:…	cytosol [GO:0005829]; early endosome lumen [GO:0031905]; early endosome membrane [GO:0031901]; endoplasmic reticulum lumen [GO:0005788]; ER to Golgi transport vesicle membrane [GO:0012507]; external side of plasma membrane [GO:0009897]; extracellular exosome [GO:0070062]; extracellular region [GO:0005576]; extracellular space [GO:0005615]; focal adhesion [GO:0005925]; Golgi apparatus [GO:0005794]…
ENST00000448083	-4.94067	0.027738	1.7559	4.54064e-05	12.031	9.323	7.605	4.579	4.74	4.719	6.385	4.429	6.096	2.491	0	0	ENSG00000175592	ENSG00000175592 -> P15407-1;P15407-2	P15407	FOSL1_HUMAN	reviewed	Fos-related antigen 1 (FRA-1)	FOSL1 FRA1	271		GO:0000978; GO:0000981; GO:0001228; GO:0001701; GO:0003700; GO:0005634; GO:0005654; GO:0005829; GO:0006357; GO:0006366; GO:0006935; GO:0006968; GO:0007296; GO:0007565; GO:0007612; GO:0008284; GO:0008285; GO:0009612; GO:0009615; GO:0009629; GO:0031668; GO:0032570; GO:0034097; GO:0042542; GO:0042734; GO:0043005; GO:0043065; GO:0045787; GO:0051091; GO:0051412; GO:0051591; GO:0060674; GO:0061614; GO:…	cytosol [GO:0005829]; neuron projection [GO:0043005]; nucleoplasm [GO:0005654]; nucleus [GO:0005634]; presynaptic membrane [GO:0042734]; DNA-binding transcription activator activity, RNA polymerase II-specific [GO:0001228]; DNA-binding transcription factor activity [GO:0003700]; DNA-binding transcription factor activity, RNA polymerase II-specific [GO:0000981]; RNA polymerase II proximal promoter…

## Sheet: postRep vs postCOR up
transcript_ID	logFC	FDR	AveExpr	P value	f1_prae CPM	f3_prae CPM	m2_prae CPM	m3_prae CPM	m5_prae CPM	f1_post CPM	f3_post CPM	m2_post CPM	m3_post CPM	m5_post CPM	f3_1hnR CPM	m5_1hnR CPM	Ensembl Gene	Isomap	Entry	Entry name	Status	Protein names	Gene names	Length	Pathway	Gene ontology IDs	Gene ontology (GO)
ENST00000353609	8.99773	0.000674931	0.360563	7.36563e-08	0	0	0	0	0	0	0	16.29	0	0	194.557	179.647	ENSG00000125740	ENSG00000125740 -> P53539-1;P53539-10;P53539-2;P53539-3;P53539-4;P53539-5;P53539-8	P53539	FOSB_HUMAN	reviewed	Protein fosB (G0/G1 switch regulatory protein 3)	FOSB G0S3	338		GO:0000122; GO:0000978; GO:0000981; GO:0001228; GO:0003677; GO:0005634; GO:0005654; GO:0006366; GO:0007565; GO:0008134; GO:0009612; GO:0032570; GO:0032870; GO:0043231; GO:0043278; GO:0051412; GO:0051591; GO:0071277	intracellular membrane-bounded organelle [GO:0043231]; nucleoplasm [GO:0005654]; nucleus [GO:0005634]; DNA binding [GO:0003677]; DNA-binding transcription activator activity, RNA polymerase II-specific [GO:0001228]; DNA-binding transcription factor activity, RNA polymerase II-specific [GO:0000981]; RNA polymerase II proximal promoter sequence-specific DNA binding [GO:0000978]; transcription facto…
ENST00000353245	8.31497	0.00085352	1.10624	2.3732e-07	46.885	7.007	2.202	9.441	0	0	0	0	0	0.335	53.312	92.05
ENST00000353801	7.99061	0.0163627	-0.171592	3.44934e-05	4.018	0	0	0.001	0.005	0	0	0	0	0	13.912	350.452	ENSG00000096384		P08238	HS90B_HUMAN	reviewed	Heat shock protein HSP 90-beta (HSP 90) (Heat shock 84 kDa) (HSP 84) (HSP84)	HSP90AB1 HSP90B HSPC2 HSPCB	724		GO:0001890; GO:0002134; GO:0002135; GO:0003723; GO:0003725; GO:0005524; GO:0005525; GO:0005576; GO:0005634; GO:0005654; GO:0005737; GO:0005739; GO:0005765; GO:0005829; GO:0006457; GO:0006805; GO:0006986; GO:0007004; GO:0009651; GO:0009986; GO:0016020; GO:0016234; GO:0016323; GO:0016324; GO:0017098; GO:0019062; GO:0019887; GO:0019900; GO:0019901; GO:0021955; GO:0023026; GO:0030010; GO:0030235; GO:…	apical plasma membrane [GO:0016324]; aryl hydrocarbon receptor complex [GO:0034751]; axonal growth cone [GO:0044295]; basolateral plasma membrane [GO:0016323]; brush border membrane [GO:0031526]; cell surface [GO:0009986]; cytoplasm [GO:0005737]; cytosol [GO:0005829]; dendritic growth cone [GO:0044294]; extracellular exosome [GO:0070062]; extracellular region [GO:0005576]; ficolin-1-rich granule …
ENST00000522098	7.78928	0.000674931	-0.617794	7.28719e-08	0	0	0	0	0	0	0	0	0	0	57.453	10.194	ENSG00000120885	ENSG00000120885 -> P10909-1	P10909	CLUS_HUMAN	reviewed	Clusterin (Aging-associated gene 4 protein) (Apolipoprotein J) (Apo-J) (Complement cytolysis inhibitor) (CLI) (Complement-associated protein SP-40,40) (Ku70-binding protein 1) (NA1/NA2) (Testosterone-repressed prostate message 2) (TRPM-2) [Cleaved into: Clusterin beta chain (ApoJalpha) (Complement cytolysis inhibitor a chain); Clusterin alpha chain (ApoJbeta) (Complement cytolysis inhibitor b cha…	CLU APOJ CLI KUB1 AAG4	449		GO:0000902; GO:0001540; GO:0001774; GO:0001836; GO:0002576; GO:0005102; GO:0005576; GO:0005615; GO:0005634; GO:0005737; GO:0005739; GO:0005743; GO:0005794; GO:0005829; GO:0006629; GO:0006956; GO:0006958; GO:0009615; GO:0009986; GO:0010628; GO:0017038; GO:0019730; GO:0030449; GO:0031093; GO:0031625; GO:0032286; GO:0032436; GO:0032463; GO:0032464; GO:0032760; GO:0032991; GO:0034366; GO:0042127; GO:…	apical dendrite [GO:0097440]; blood microparticle [GO:0072562]; cell surface [GO:0009986]; chromaffin granule [GO:0042583]; collagen-containing extracellular matrix [GO:0062023]; cytoplasm [GO:0005737]; cytosol [GO:0005829]; extracellular exosome [GO:0070062]; extracellular region [GO:0005576]; extracellular space [GO:0005615]; Golgi apparatus [GO:0005794]; intracellular membrane-bounded organell…
ENST00000394824	7.35373	0.0157103	0.17652	3.08785e-05	0	0	0	10.074	28.112	0	0	0	0	0	49.965	3.136	ENSG00000123358	ENSG00000123358 -> P22736-1;P22736-2;P22736-3	P22736	NR4A1_HUMAN	reviewed	Nuclear receptor subfamily 4 group A member 1 (Early response protein NAK1) (Nuclear hormone receptor NUR/77) (Nur77) (Orphan nuclear receptor HMR) (Orphan nuclear receptor TR3) (ST-59) (Testicular receptor 3)	NR4A1 GFRP1 HMR NAK1	598		GO:0000977; GO:0000978; GO:0000981; GO:0001228; GO:0001938; GO:0002042; GO:0003677; GO:0003707; GO:0004879; GO:0005634; GO:0005654; GO:0005667; GO:0005829; GO:0006367; GO:0007165; GO:0008270; GO:0031965; GO:0035259; GO:0035767; GO:0035924; GO:0043565; GO:0044344; GO:0045444; GO:0045786; GO:0045944; GO:0046982; GO:0061469; GO:0071376	cytosol [GO:0005829]; nuclear membrane [GO:0031965]; nucleoplasm [GO:0005654]; nucleus [GO:0005634]; transcription factor complex [GO:0005667]; DNA binding [GO:0003677]; DNA-binding transcription activator activity, RNA polymerase II-specific [GO:0001228]; DNA-binding transcription factor activity, RNA polymerase II-specific [GO:0000981]; glucocorticoid receptor binding [GO:0035259]; nuclear rece…
ENST00000402681	7.14105	0.0143797	1.16653	2.43238e-05	0	0	0	0	0	0	131.248	0.045	3.731	0	318.015	127.69	ENSG00000182326		P09871	C1S_HUMAN	reviewed	Complement C1s subcomponent (EC 3.4.21.42) (C1 esterase) (Complement component 1 subcomponent s) [Cleaved into: Complement C1s subcomponent heavy chain; Complement C1s subcomponent light chain]	C1S	688		GO:0004252; GO:0005509; GO:0005576; GO:0005615; GO:0006956; GO:0006958; GO:0030449; GO:0042802; GO:0045087; GO:0072562	blood microparticle [GO:0072562]; extracellular region [GO:0005576]; extracellular space [GO:0005615]; calcium ion binding [GO:0005509]; identical protein binding [GO:0042802]; serine-type endopeptidase activity [GO:0004252]; complement activation [GO:0006956]; complement activation, classical pathway [GO:0006958]; innate immune response [GO:0045087]; regulation of complement activation [GO:00304…
ENST00000336098	7.06604	0.0264552	3.80478	7.99962e-05	0.036	0	161.027	0	0	28.196	30.406	0	11.82	627.855	2134.47	1392.93	ENSG00000171557	ENSG00000171557 -> P02679-1;P02679-2	P02679	FIBG_HUMAN	reviewed	Fibrinogen gamma chain	FGG PRO2061	453		GO:0002224; GO:0002576; GO:0005102; GO:0005198; GO:0005201; GO:0005576; GO:0005577; GO:0005615; GO:0005788; GO:0005886; GO:0007160; GO:0007596; GO:0009306; GO:0009897; GO:0009986; GO:0030198; GO:0031091; GO:0031093; GO:0031639; GO:0034116; GO:0034622; GO:0036345; GO:0042730; GO:0042803; GO:0043687; GO:0044267; GO:0045907; GO:0045921; GO:0046872; GO:0050714; GO:0050839; GO:0051258; GO:0051592; GO:…	blood microparticle [GO:0072562]; cell surface [GO:0009986]; collagen-containing extracellular matrix [GO:0062023]; endoplasmic reticulum lumen [GO:0005788]; external side of plasma membrane [GO:0009897]; extracellular exosome [GO:0070062]; extracellular region [GO:0005576]; extracellular space [GO:0005615]; fibrinogen complex [GO:0005577]; plasma membrane [GO:0005886]; platelet alpha granule [GO…
ENST00000247461	7.05488	0.00455849	0.146019	3.35796e-06	0	0	0	0	0	0	23.651	0	0	0	51.823	50.029	ENSG00000127022	ENSG00000127022 -> P27824-1	P27824	CALX_HUMAN	reviewed	Calnexin (IP90) (Major histocompatibility complex class I antigen-binding protein p88) (p90)	CANX	592		GO:0002474; GO:0003723; GO:0005509; GO:0005783; GO:0005788; GO:0005789; GO:0005790; GO:0005791; GO:0005840; GO:0006457; GO:0007568; GO:0009306; GO:0016020; GO:0019886; GO:0030246; GO:0030424; GO:0032839; GO:0034185; GO:0034975; GO:0035255; GO:0042470; GO:0043025; GO:0043197; GO:0044233; GO:0044322; GO:0048488; GO:0051082; GO:0070062; GO:0070106; GO:0070757; GO:0071556; GO:0072583; GO:0098978; GO:…	axon [GO:0030424]; dendrite cytoplasm [GO:0032839]; dendritic spine [GO:0043197]; endoplasmic reticulum [GO:0005783]; endoplasmic reticulum lumen [GO:0005788]; endoplasmic reticulum membrane [GO:0005789]; endoplasmic reticulum quality control compartment [GO:0044322]; extracellular exosome [GO:0070062]; glutamatergic synapse [GO:0098978]; integral component of lumenal side of endoplasmic reticulu…
ENST00000621592	6.95255	0.0228787	-0.938213	6.11714e-05	0.016	0.01	0.018	0	0.026	0.004	0.013	0.007	0.002	0.012	56.906	0.057	ENSG00000136997	ENSG00000136997 -> P01106-1;P01106-2	P01106	MYC_HUMAN	reviewed	Myc proto-oncogene protein (Class E basic helix-loop-helix protein 39) (bHLHe39) (Proto-oncogene c-Myc) (Transcription factor p64)	MYC BHLHE39	439		GO:0000082; GO:0000122; GO:0000165; GO:0000790; GO:0000978; GO:0000981; GO:0001227; GO:0001228; GO:0001658; GO:0002053; GO:0003677; GO:0003700; GO:0005634; GO:0005654; GO:0005730; GO:0006112; GO:0006338; GO:0006357; GO:0006879; GO:0006974; GO:0007050; GO:0007219; GO:0008134; GO:0008284; GO:0010332; GO:0010468; GO:0010628; GO:0015671; GO:0016579; GO:0019221; GO:0032204; GO:0032873; GO:0032986; GO:…	nuclear chromatin [GO:0000790]; nucleolus [GO:0005730]; nucleoplasm [GO:0005654]; nucleus [GO:0005634]; protein-containing complex [GO:0032991]; activating transcription factor binding [GO:0033613]; DNA binding [GO:0003677]; DNA-binding transcription activator activity, RNA polymerase II-specific [GO:0001228]; DNA-binding transcription factor activity [GO:0003700]; DNA-binding transcription facto…
ENST00000341491	6.82239	0.0272429	1.79219	9.56594e-05	32.083	0	0	0	28.537	0	0	0	16.461	5.22	131.576	106.249
ENST00000297488	6.80531	0.000225634	-0.668532	6.15595e-09	0	0	0	0	0	0	0	0	0	0	15.562	25.256	ENSG00000129422	ENSG00000129422 -> Q9ULD2-1;Q9ULD2-2;Q9ULD2-3;Q9ULD2-4;Q9ULD2-6;Q9ULD2-7	Q9ULD2	MTUS1_HUMAN	reviewed	Microtubule-associated tumor suppressor 1 (AT2 receptor-binding protein) (Angiotensin-II type 2 receptor-interacting protein) (Mitochondrial tumor suppressor 1)	MTUS1 ATBP ATIP GK1 KIAA1288 MTSG1	1270		GO:0005615; GO:0005634; GO:0005730; GO:0005739; GO:0005794; GO:0005815; GO:0005819; GO:0005874; GO:0005886; GO:0008017; GO:0010758; GO:0015630	extracellular space [GO:0005615]; Golgi apparatus [GO:0005794]; microtubule [GO:0005874]; microtubule cytoskeleton [GO:0015630]; microtubule organizing center [GO:0005815]; mitochondrion [GO:0005739]; nucleolus [GO:0005730]; nucleus [GO:0005634]; plasma membrane [GO:0005886]; spindle [GO:0005819]; microtubule binding [GO:0008017]; regulation of macrophage chemotaxis [GO:0010758]
ENST00000586615	6.73968	0.0147112	2.70679	2.66475e-05	0	0	25.998	0	33.475	9.099	0	9.256	2.575	13.787	359.96	130.994
ENST00000631565	6.52085	0.0253916	0.546805	7.20466e-05	0	44.734	0	0	0	0	12.914	0	0	0	23.599	64.227
ENST00000394801	6.44922	0.00976526	-0.12344	1.21841e-05	0	62.856	0	0	0	0	0	0	0	0	10.804	27.677	ENSG00000109332	ENSG00000109332 -> P61077-1;P61077-2;P61077-3	P61077	UB2D3_HUMAN	reviewed	Ubiquitin-conjugating enzyme E2 D3 (EC 2.3.2.23) ((E3-independent) E2 ubiquitin-conjugating enzyme D3) (EC 2.3.2.24) (E2 ubiquitin-conjugating enzyme D3) (Ubiquitin carrier protein D3) (Ubiquitin-conjugating enzyme E2(17)KB 3) (Ubiquitin-conjugating enzyme E2-17 kDa 3) (Ubiquitin-protein ligase D3)	UBE2D3 UBC5C UBCH5C	147	PATHWAY: Protein modification; protein ubiquitination. {ECO:0000255|PROSITE-ProRule:PRU00388}.	GO:0000122; GO:0000151; GO:0000209; GO:0002756; GO:0004842; GO:0005524; GO:0005654; GO:0005829; GO:0005886; GO:0006281; GO:0006464; GO:0006511; GO:0006513; GO:0006625; GO:0006915; GO:0010008; GO:0016567; GO:0030509; GO:0031625; GO:0035666; GO:0043161; GO:0051865; GO:0061631; GO:0070062; GO:0070936; GO:0070979; GO:0071276; GO:0071288; GO:1903955	cytosol [GO:0005829]; endosome membrane [GO:0010008]; extracellular exosome [GO:0070062]; nucleoplasm [GO:0005654]; plasma membrane [GO:0005886]; ubiquitin ligase complex [GO:0000151]; ATP binding [GO:0005524]; ubiquitin conjugating enzyme activity [GO:0061631]; ubiquitin protein ligase binding [GO:0031625]; ubiquitin-protein transferase activity [GO:0004842]; apoptotic process [GO:0006915]; BMP …
ENST00000300249	6.25819	0.000681869	-0.718894	9.30168e-08	0	0	0	0	0	0	0	0	0	0	8.943	28.882	ENSG00000166974	ENSG00000166974 -> Q15555-1;Q15555-2;Q15555-3;Q15555-4;Q15555-5	Q15555	MARE2_HUMAN	reviewed	Microtubule-associated protein RP/EB family member 2 (APC-binding protein EB2) (End-binding protein 2) (EB2)	MAPRE2 RP1	327		GO:0005737; GO:0005815; GO:0005874; GO:0005881; GO:0005925; GO:0007165; GO:0008017; GO:0008283; GO:0015630; GO:0019901; GO:0031110; GO:0032014; GO:0035371; GO:0035372; GO:0042802; GO:0043547; GO:0051010; GO:0051225; GO:0051233; GO:0051301; GO:0051549; GO:1903393; GO:1904825	cytoplasm [GO:0005737]; cytoplasmic microtubule [GO:0005881]; focal adhesion [GO:0005925]; microtubule [GO:0005874]; microtubule cytoskeleton [GO:0015630]; microtubule organizing center [GO:0005815]; microtubule plus-end [GO:0035371]; spindle midzone [GO:0051233]; identical protein binding [GO:0042802]; microtubule binding [GO:0008017]; microtubule plus-end binding [GO:0051010]; protein kinase bi…
ENST00000279247	6.13941	0.00738653	-0.0656922	7.4205e-06	0	0	0	0	0	0	0	0	9.141	0	36.644	13.502	ENSG00000014216		P07384	CAN1_HUMAN	reviewed	Calpain-1 catalytic subunit (EC 3.4.22.52) (Calcium-activated neutral proteinase 1) (CANP 1) (Calpain mu-type) (Calpain-1 large subunit) (Cell proliferation-inducing gene 30 protein) (Micromolar-calpain) (muCANP)	CAPN1 CANPL1 PIG30	714		GO:0004198; GO:0005509; GO:0005576; GO:0005737; GO:0005739; GO:0005764; GO:0005829; GO:0005886; GO:0005925; GO:0006508; GO:0008284; GO:0016020; GO:0016241; GO:0022617; GO:0032801; GO:0043312; GO:0050790; GO:0060056; GO:0070062; GO:0070268; GO:0097264; GO:1904813; GO:2000310	cytoplasm [GO:0005737]; cytosol [GO:0005829]; extracellular exosome [GO:0070062]; extracellular region [GO:0005576]; ficolin-1-rich granule lumen [GO:1904813]; focal adhesion [GO:0005925]; lysosome [GO:0005764]; membrane [GO:0016020]; mitochondrion [GO:0005739]; plasma membrane [GO:0005886]; calcium ion binding [GO:0005509]; calcium-dependent cysteine-type endopeptidase activity [GO:0004198]; cor…
ENST00000298687	6.02412	0.000674931	-0.798458	4.86599e-08	0	0	0	0	0	0	0	0	0	0	9.275	14.112	ENSG00000165795	ENSG00000165795 -> Q9UN36-1;Q9UN36-2;Q9UN36-3;Q9UN36-4;Q9UN36-5;Q9UN36-6	Q9UN36	NDRG2_HUMAN	reviewed	Protein NDRG2 (N-myc downstream-regulated gene 2 protein) (Protein Syld709613)	NDRG2 KIAA1248 SYLD	371		GO:0001818; GO:0005634; GO:0005737; GO:0005794; GO:0005829; GO:0007165; GO:0010574; GO:0016055; GO:0021762; GO:0030154; GO:0030426; GO:0048471; GO:0048662; GO:0070062; GO:0070373; GO:0090361	cytoplasm [GO:0005737]; cytosol [GO:0005829]; extracellular exosome [GO:0070062]; Golgi apparatus [GO:0005794]; growth cone [GO:0030426]; nucleus [GO:0005634]; perinuclear region of cytoplasm [GO:0048471]; cell differentiation [GO:0030154]; negative regulation of cytokine production [GO:0001818]; negative regulation of ERK1 and ERK2 cascade [GO:0070373]; negative regulation of smooth muscle cell …
ENST00000441618	6.00585	0.0497758	-0.867924	0.000258372	0	0	0	0	0	0	0	0.916	0	0	38.079	0
ENST00000355527	5.97073	0.0260073	-0.0360725	7.66319e-05	0	0	0	0	0	0	0	0	0	13.98	15.235	67.179	ENSG00000172893		Q9UBM7	DHCR7_HUMAN	reviewed	7-dehydrocholesterol reductase (7-DHC reductase) (EC 1.3.1.21) (Putative sterol reductase SR-2) (Sterol Delta(7)-reductase)	DHCR7 D7SR	475	PATHWAY: Steroid biosynthesis; cholesterol biosynthesis.	GO:0001568; GO:0005640; GO:0005783; GO:0005789; GO:0005829; GO:0006695; GO:0009791; GO:0009918; GO:0016020; GO:0016126; GO:0016132; GO:0030154; GO:0030176; GO:0030324; GO:0033489; GO:0033490; GO:0035264; GO:0042127; GO:0045540; GO:0047598; GO:0050661	cytosol [GO:0005829]; endoplasmic reticulum [GO:0005783]; endoplasmic reticulum membrane [GO:0005789]; integral component of endoplasmic reticulum membrane [GO:0030176]; membrane [GO:0016020]; nuclear outer membrane [GO:0005640]; 7-dehydrocholesterol reductase activity [GO:0047598]; NADP binding [GO:0050661]; sterol delta7 reductase activity [GO:0009918]; blood vessel development [GO:0001568]; br…
ENST00000388711	5.94315	0.0205061	2.08675	5.03519e-05	16.038	14.499	13.035	14.652	21.687	0	0.07	0	0	18.94	23.791	30.74	ENSG00000135052	ENSG00000135052 -> Q8NBJ4-1	Q8NBJ4	GOLM1_HUMAN	reviewed	Golgi membrane protein 1 (Golgi membrane protein GP73) (Golgi phosphoprotein 2)	GOLM1 C9orf155 GOLPH2 PSEC0242 UNQ686/PRO1326	401		GO:0005615; GO:0005788; GO:0005794; GO:0005887; GO:0006997; GO:0019216; GO:0043687; GO:0044267	endoplasmic reticulum lumen [GO:0005788]; extracellular space [GO:0005615]; Golgi apparatus [GO:0005794]; integral component of plasma membrane [GO:0005887]; cellular protein metabolic process [GO:0044267]; nucleus organization [GO:0006997]; post-translational protein modification [GO:0043687]; regulation of lipid metabolic process [GO:0019216]
ENST00000592811	5.9346	0.012658	-0.329519	2.01331e-05	0	0	0	0	0.687	0	0	3.829	0	0	25.944	4.321
ENST00000343043	5.91313	0.0140354	-0.150247	2.33585e-05	0	0	0	0	9.792	0	0	0	0	1.056	18.797	5.762	ENSG00000132676	ENSG00000132676 -> P51398-1;P51398-2;P51398-3	P51398	RT29_HUMAN	reviewed	28S ribosomal protein S29, mitochondrial (MRP-S29) (S29mt) (Death-associated protein 3) (DAP-3) (Ionizing radiation resistance conferring protein) (Mitochondrial small ribosomal subunit protein mS29)	DAP3 MRPS29	398		GO:0003723; GO:0003735; GO:0005525; GO:0005654; GO:0005739; GO:0005743; GO:0005763; GO:0070125; GO:0070126; GO:0097190	mitochondrial inner membrane [GO:0005743]; mitochondrial small ribosomal subunit [GO:0005763]; mitochondrion [GO:0005739]; nucleoplasm [GO:0005654]; GTP binding [GO:0005525]; RNA binding [GO:0003723]; structural constituent of ribosome [GO:0003735]; apoptotic signaling pathway [GO:0097190]; mitochondrial translational elongation [GO:0070125]; mitochondrial translational termination [GO:0070126]
ENST00000620920	5.84884	0.0223351	-0.0633265	5.91084e-05	0	0	0	0	0	0	0	0	0	16.209	17.667	39.738	ENSG00000159200	ENSG00000159200 -> P53805-1;P53805-2;P53805-3;P53805-4	P53805	RCAN1_HUMAN	reviewed	Calcipressin-1 (Adapt78) (Down syndrome critical region protein 1) (Myocyte-enriched calcineurin-interacting protein 1) (MCIP1) (Regulator of calcineurin 1)	RCAN1 ADAPT78 CSP1 DSC1 DSCR1	252		GO:0003677; GO:0003700; GO:0005634; GO:0005737; GO:0007165; GO:0007417; GO:0008015; GO:0008597; GO:0033173; GO:0042802; GO:0070884; GO:0070885	cytoplasm [GO:0005737]; nucleus [GO:0005634]; calcium-dependent protein serine/threonine phosphatase regulator activity [GO:0008597]; DNA binding [GO:0003677]; DNA-binding transcription factor activity [GO:0003700]; identical protein binding [GO:0042802]; blood circulation [GO:0008015]; calcineurin-NFAT signaling cascade [GO:0033173]; central nervous system development [GO:0007417]; negative regu…
ENST00000409226	5.80199	0.000702769	-0.819139	1.15041e-07	0	0	0	0	0	0	0	0	0	0	7.497	14.717	ENSG00000082153	ENSG00000082153 -> Q7L1Q6-1;Q7L1Q6-3;Q7L1Q6-4	Q7L1Q6	BZW1_HUMAN	reviewed	Basic leucine zipper and W2 domain-containing protein 1 (Protein Orf)	BZW1 BZAP45 KIAA0005	419		GO:0003723; GO:0005737; GO:0016020; GO:0045296	cytoplasm [GO:0005737]; membrane [GO:0016020]; cadherin binding [GO:0045296]; RNA binding [GO:0003723]
ENST00000430553	5.76344	0.00239837	-0.976319	1.37888e-06	0	0	0	0	0	0	0	0	0	0	12.053	2.098	ENSG00000134333	ENSG00000134333 -> P00338-1;P00338-2;P00338-3;P00338-4;P00338-5	P00338	LDHA_HUMAN	reviewed	L-lactate dehydrogenase A chain (LDH-A) (EC 1.1.1.27) (Cell proliferation-inducing gene 19 protein) (LDH muscle subunit) (LDH-M) (Renal carcinoma antigen NY-REN-59)	LDHA PIG19	332	PATHWAY: Fermentation; pyruvate fermentation to lactate; (S)-lactate from pyruvate: step 1/1.	GO:0004459; GO:0005634; GO:0005829; GO:0006090; GO:0006096; GO:0016020; GO:0021762; GO:0045296; GO:0070062	cytosol [GO:0005829]; extracellular exosome [GO:0070062]; membrane [GO:0016020]; nucleus [GO:0005634]; cadherin binding [GO:0045296]; L-lactate dehydrogenase activity [GO:0004459]; glycolytic process [GO:0006096]; pyruvate metabolic process [GO:0006090]; substantia nigra development [GO:0021762]
ENST00000508361	5.76175	0.0101229	-0.0521713	1.35329e-05	0	0.981	0	0	0	0	9.062	0.035	0	0.001	16.74	23.134	ENSG00000113407	ENSG00000113407 -> P26639-1;P26639-2	P26639	SYTC_HUMAN	reviewed	Threonine--tRNA ligase, cytoplasmic (EC 6.1.1.3) (Threonyl-tRNA synthetase) (ThrRS)	TARS	723		GO:0000049; GO:0004829; GO:0005524; GO:0005737; GO:0005829; GO:0006412; GO:0006418; GO:0006435; GO:0015629; GO:0042803; GO:0070062	actin cytoskeleton [GO:0015629]; cytoplasm [GO:0005737]; cytosol [GO:0005829]; extracellular exosome [GO:0070062]; ATP binding [GO:0005524]; protein homodimerization activity [GO:0042803]; threonine-tRNA ligase activity [GO:0004829]; tRNA binding [GO:0000049]; threonyl-tRNA aminoacylation [GO:0006435]; translation [GO:0006412]; tRNA aminoacylation for protein translation [GO:0006418]
ENST00000591858	5.72838	0.000769027	-0.824958	1.59012e-07	0	0	0	0	0	0	0	0	0	0	6.966	15.092
ENST00000396059	5.72238	0.0310962	-1.11165	0.00012132	0	0	0	0	0	0	0	0	0	0	21.575	0	ENSG00000244687	ENSG00000244687 -> Q13404-4;Q13404-6;Q13404-7;Q13404-8	Q13404	UB2V1_HUMAN	reviewed	Ubiquitin-conjugating enzyme E2 variant 1 (UEV-1) (CROC-1) (TRAF6-regulated IKK activator 1 beta Uev1A)	UBE2V1 CROC1 UBE2V UEV1 P/OKcl.19	147		GO:0000151; GO:0000187; GO:0000209; GO:0005634; GO:0005654; GO:0005737; GO:0005829; GO:0006282; GO:0006301; GO:0006355; GO:0007254; GO:0030154; GO:0031371; GO:0032991; GO:0035370; GO:0043123; GO:0045893; GO:0051092; GO:0061631; GO:0070062; GO:0070423; GO:0070498; GO:0070534	cytoplasm [GO:0005737]; cytosol [GO:0005829]; extracellular exosome [GO:0070062]; nucleoplasm [GO:0005654]; nucleus [GO:0005634]; protein-containing complex [GO:0032991]; UBC13-UEV1A complex [GO:0035370]; ubiquitin conjugating enzyme complex [GO:0031371]; ubiquitin ligase complex [GO:0000151]; ubiquitin conjugating enzyme activity [GO:0061631]; activation of MAPK activity [GO:0000187]; cell diffe…
ENST00000441154	5.71262	0.00579734	-0.422181	5.06138e-06	0	0.499	0	0	0	3.063	0	0	0.002	0	13.806	12.25	ENSG00000114867	ENSG00000114867 -> Q04637-1;Q04637-3;Q04637-4;Q04637-5;Q04637-6;Q04637-7;Q04637-8;Q04637-9	Q04637	IF4G1_HUMAN	reviewed	Eukaryotic translation initiation factor 4 gamma 1 (eIF-4-gamma 1) (eIF-4G 1) (eIF-4G1) (p220)	EIF4G1 EIF4F EIF4G EIF4GI	1599		GO:0000184; GO:0001662; GO:0002191; GO:0003723; GO:0003729; GO:0003743; GO:0005524; GO:0005634; GO:0005737; GO:0005829; GO:0005844; GO:0006412; GO:0006413; GO:0006446; GO:0007005; GO:0008135; GO:0008190; GO:0008284; GO:0010507; GO:0010801; GO:0010942; GO:0016020; GO:0016032; GO:0016281; GO:0030307; GO:0030324; GO:0031369; GO:0031669; GO:0032270; GO:0032502; GO:0032947; GO:0033138; GO:0034645; GO:…	cytoplasm [GO:0005737]; cytosol [GO:0005829]; eukaryotic translation initiation factor 4F complex [GO:0016281]; membrane [GO:0016020]; nucleus [GO:0005634]; polysome [GO:0005844]; postsynapse [GO:0098794]; ATP binding [GO:0005524]; eukaryotic initiation factor 4E binding [GO:0008190]; identical protein binding [GO:0042802]; mRNA binding [GO:0003729]; protein-containing complex scaffold activity […
ENST00000625578	5.67805	0.0272429	-1.09145	9.86275e-05	0.006	0.002	0.003	0.001	0.013	0	0.001	0	0.002	0.006	20.223	0.05
ENST00000437604	5.67174	0.00270205	-0.302645	1.84299e-06	2.646	2.355	2.958	0	0	0	0	0	0	0	8.114	7.456	ENSG00000091140	ENSG00000091140 -> P09622-1;P09622-3	P09622	DLDH_HUMAN	reviewed	Dihydrolipoyl dehydrogenase, mitochondrial (EC 1.8.1.4) (Dihydrolipoamide dehydrogenase) (Glycine cleavage system L protein)	DLD GCSL LAD PHE3	509		GO:0004148; GO:0005634; GO:0005654; GO:0005739; GO:0005759; GO:0006090; GO:0006099; GO:0006103; GO:0006120; GO:0006508; GO:0006554; GO:0007369; GO:0007568; GO:0009055; GO:0009083; GO:0009106; GO:0031514; GO:0042391; GO:0043159; GO:0043544; GO:0045252; GO:0045254; GO:0045454; GO:0048240; GO:0050660; GO:0051068; GO:0051287; GO:0061732; GO:0106077	acrosomal matrix [GO:0043159]; mitochondrial matrix [GO:0005759]; mitochondrion [GO:0005739]; motile cilium [GO:0031514]; nucleoplasm [GO:0005654]; nucleus [GO:0005634]; oxoglutarate dehydrogenase complex [GO:0045252]; pyruvate dehydrogenase complex [GO:0045254]; dihydrolipoyl dehydrogenase activity [GO:0004148]; electron transfer activity [GO:0009055]; flavin adenine dinucleotide binding [GO:005…
ENST00000368450	5.65619	0.032103	-1.11412	0.000129141	0	0	0	0	0	0	0	0.007	0	0	20.641	0	ENSG00000160691	ENSG00000160691 -> P29353-1;P29353-2;P29353-6;P29353-7	P29353	SHC1_HUMAN	reviewed	SHC-transforming protein 1 (SHC-transforming protein 3) (SHC-transforming protein A) (Src homology 2 domain-containing-transforming protein C1) (SH2 domain protein C1)	SHC1 SHC SHCA	583		GO:0000165; GO:0000187; GO:0001525; GO:0001784; GO:0005068; GO:0005154; GO:0005158; GO:0005159; GO:0005168; GO:0005543; GO:0005759; GO:0005829; GO:0005886; GO:0007173; GO:0007176; GO:0007265; GO:0007411; GO:0007507; GO:0008284; GO:0008286; GO:0016032; GO:0016525; GO:0019221; GO:0030971; GO:0031532; GO:0035723; GO:0036498; GO:0038095; GO:0038110; GO:0038128; GO:0040008; GO:0042742; GO:0043066; GO:…	cytosol [GO:0005829]; mitochondrial matrix [GO:0005759]; plasma membrane [GO:0005886]; Shc-EGFR complex [GO:0070435]; ephrin receptor binding [GO:0046875]; epidermal growth factor binding [GO:0048408]; epidermal growth factor receptor binding [GO:0005154]; insulin receptor binding [GO:0005158]; insulin-like growth factor receptor binding [GO:0005159]; neurotrophin TRKA receptor binding [GO:000516…
ENST00000379440	5.63403	0.00487026	-0.764688	3.85337e-06	0	0	0	0	0	0	0	0	0	0	4.674	37.635	ENSG00000171867	ENSG00000171867 -> P04156-1	P04156	PRIO_HUMAN	reviewed	Major prion protein (PrP) (ASCR) (PrP27-30) (PrP33-35C) (CD antigen CD230)	PRNP ALTPRP PRIP PRP	253		GO:0001540; GO:0001933; GO:0002020; GO:0005507; GO:0005521; GO:0005539; GO:0005737; GO:0005783; GO:0005794; GO:0005829; GO:0005886; GO:0006878; GO:0006979; GO:0007050; GO:0007611; GO:0007616; GO:0008017; GO:0009986; GO:0010955; GO:0014069; GO:0015631; GO:0016234; GO:0019898; GO:0030425; GO:0031362; GO:0031648; GO:0031802; GO:0031965; GO:0032147; GO:0032689; GO:0032700; GO:0032703; GO:0035584; GO:…	anchored component of external side of plasma membrane [GO:0031362]; cell surface [GO:0009986]; cytoplasm [GO:0005737]; cytosol [GO:0005829]; dendrite [GO:0030425]; endoplasmic reticulum [GO:0005783]; extracellular exosome [GO:0070062]; extrinsic component of membrane [GO:0019898]; Golgi apparatus [GO:0005794]; inclusion body [GO:0016234]; intracellular membrane-bounded organelle [GO:0043231]; me…
ENST00000529699	5.61965	0.00250009	-0.555747	1.56882e-06	3.101	1.454	0	0	0	0	0	0	0	0	7.549	8.188	ENSG00000008517	ENSG00000008517 -> P24001-1;P24001-2;P24001-3;P24001-4;P24001-5;P24001-6;P24001-7	P24001	IL32_HUMAN	reviewed	Interleukin-32 (IL-32) (Natural killer cells protein 4) (Tumor necrosis factor alpha-inducing factor)	IL32 NK4 TAIF	234		GO:0005125; GO:0005615; GO:0005829; GO:0006952; GO:0006955; GO:0007155; GO:0016020; GO:0019221	cytosol [GO:0005829]; extracellular space [GO:0005615]; membrane [GO:0016020]; cytokine activity [GO:0005125]; cell adhesion [GO:0007155]; cytokine-mediated signaling pathway [GO:0019221]; defense response [GO:0006952]; immune response [GO:0006955]
ENST00000643233	5.61332	0.00976526	0.220129	1.22041e-05	0	0	0	0	0	0	3.062	0	4.185	0	42.728	14.813	ENSG00000084754	ENSG00000084754 -> P40939-1;P40939-2	P40939	ECHA_HUMAN	reviewed	Trifunctional enzyme subunit alpha, mitochondrial (78 kDa gastrin-binding protein) (TP-alpha) [Includes: Long-chain enoyl-CoA hydratase (EC 4.2.1.17); Long chain 3-hydroxyacyl-CoA dehydrogenase (EC 1.1.1.211)]	HADHA HADH	763	PATHWAY: Lipid metabolism; fatty acid beta-oxidation.	GO:0000062; GO:0003857; GO:0003985; GO:0004300; GO:0005739; GO:0005743; GO:0006635; GO:0016507; GO:0016508; GO:0016509; GO:0032868; GO:0035965; GO:0042493; GO:0042645; GO:0044877; GO:0051287	mitochondrial fatty acid beta-oxidation multienzyme complex [GO:0016507]; mitochondrial inner membrane [GO:0005743]; mitochondrial nucleoid [GO:0042645]; mitochondrion [GO:0005739]; 3-hydroxyacyl-CoA dehydrogenase activity [GO:0003857]; acetyl-CoA C-acetyltransferase activity [GO:0003985]; enoyl-CoA hydratase activity [GO:0004300]; fatty-acyl-CoA binding [GO:0000062]; long-chain-3-hydroxyacyl-CoA…
ENST00000326587	5.60302	0.0209346	-0.104156	5.44136e-05	0	0	0	0	0	0	19.251	0	0	0	16	24.505	ENSG00000179222	ENSG00000179222 -> Q9Y5V3-1;Q9Y5V3-2	Q9Y5V3	MAGD1_HUMAN	reviewed	Melanoma-associated antigen D1 (MAGE tumor antigen CCF) (MAGE-D1 antigen) (Neurotrophin receptor-interacting MAGE homolog)	MAGED1 NRAGE PP2250 PRO2292	778		GO:0000785; GO:0003713; GO:0005634; GO:0005737; GO:0005886; GO:0006355; GO:0006357; GO:0032922; GO:0032991; GO:0042752; GO:0042802; GO:0042981; GO:0043406; GO:0045892; GO:0045893; GO:0050680; GO:0090190; GO:2001235	chromatin [GO:0000785]; cytoplasm [GO:0005737]; nucleus [GO:0005634]; plasma membrane [GO:0005886]; protein-containing complex [GO:0032991]; identical protein binding [GO:0042802]; transcription coactivator activity [GO:0003713]; circadian regulation of gene expression [GO:0032922]; negative regulation of epithelial cell proliferation [GO:0050680]; negative regulation of transcription, DNA-templa…
ENST00000316963	5.59822	0.0057399	-0.158787	4.69803e-06	0	0	0	0	0	0	0	0	6.193	0	16.21	20.897	ENSG00000120992	ENSG00000120992 -> O75608-1;O75608-2	O75608	LYPA1_HUMAN	reviewed	Acyl-protein thioesterase 1 (APT-1) (hAPT1) (EC 3.1.2.-) (Lysophospholipase 1) (Lysophospholipase I) (LPL-I) (LysoPLA I)	LYPLA1 APT1 LPL1	230		GO:0002084; GO:0004622; GO:0005737; GO:0005829; GO:0006631; GO:0008474; GO:0016298; GO:0042997; GO:0050999; GO:0052689; GO:0070062	cytoplasm [GO:0005737]; cytosol [GO:0005829]; extracellular exosome [GO:0070062]; carboxylic ester hydrolase activity [GO:0052689]; lipase activity [GO:0016298]; lysophospholipase activity [GO:0004622]; palmitoyl-(protein) hydrolase activity [GO:0008474]; fatty acid metabolic process [GO:0006631]; negative regulation of Golgi to plasma membrane protein transport [GO:0042997]; protein depalmitoyla…
ENST00000645338	5.59528	0.0337303	-1.10721	0.0001408	0	0	0	0	0	0	0	0	0	0.021	20.12	0	ENSG00000215301	ENSG00000215301 -> O00571-1;O00571-2	O00571	DDX3X_HUMAN	reviewed	ATP-dependent RNA helicase DDX3X (EC 3.6.4.13) (DEAD box protein 3, X-chromosomal) (DEAD box, X isoform) (Helicase-like protein 2) (HLP2)	DDX3X DBX DDX3	662		GO:0003677; GO:0003723; GO:0003924; GO:0004003; GO:0004004; GO:0005524; GO:0005576; GO:0005634; GO:0005737; GO:0005741; GO:0005829; GO:0006413; GO:0007059; GO:0008134; GO:0008143; GO:0008190; GO:0008625; GO:0009615; GO:0010494; GO:0010501; GO:0010628; GO:0016032; GO:0016055; GO:0016607; GO:0016887; GO:0017111; GO:0017148; GO:0030307; GO:0030308; GO:0031333; GO:0031369; GO:0032728; GO:0033592; GO:…	cytoplasm [GO:0005737]; cytoplasmic stress granule [GO:0010494]; cytosol [GO:0005829]; extracellular exosome [GO:0070062]; extracellular region [GO:0005576]; ficolin-1-rich granule lumen [GO:1904813]; mitochondrial outer membrane [GO:0005741]; nuclear speck [GO:0016607]; nucleus [GO:0005634]; secretory granule lumen [GO:0034774]; ATP binding [GO:0005524]; ATP-dependent DNA helicase activity [GO:0…
ENST00000646484	5.59407	0.0366803	-0.959698	0.000156116	0	0.619	0.093	0	0.017	0	0	0	0	0.062	20.953	0	ENSG00000127616	ENSG00000127616 -> P51532-1;P51532-2;P51532-3;P51532-4;P51532-5	P51532	SMCA4_HUMAN	reviewed	Transcription activator BRG1 (EC 3.6.4.-) (ATP-dependent helicase SMARCA4) (BRG1-associated factor 190A) (BAF190A) (Mitotic growth and transcription activator) (Protein BRG-1) (Protein brahma homolog 1) (SNF2-beta) (SWI/SNF-related matrix-associated actin-dependent regulator of chromatin subfamily A member 4)	SMARCA4 BAF190A BRG1 SNF2B SNF2L4	1647		GO:0000122; GO:0000790; GO:0001164; GO:0002039; GO:0003407; GO:0003713; GO:0003714; GO:0003723; GO:0004386; GO:0005524; GO:0005615; GO:0005634; GO:0005654; GO:0005730; GO:0006325; GO:0006337; GO:0006338; GO:0006357; GO:0007399; GO:0008094; GO:0008134; GO:0016020; GO:0016514; GO:0030177; GO:0030308; GO:0030957; GO:0032991; GO:0038111; GO:0043044; GO:0043923; GO:0045892; GO:0045893; GO:0045944; GO:…	extracellular space [GO:0005615]; membrane [GO:0016020]; nBAF complex [GO:0071565]; npBAF complex [GO:0071564]; nuclear chromatin [GO:0000790]; nucleolus [GO:0005730]; nucleoplasm [GO:0005654]; nucleus [GO:0005634]; protein-containing complex [GO:0032991]; SWI/SNF complex [GO:0016514]; androgen receptor binding [GO:0050681]; ATP binding [GO:0005524]; DNA polymerase binding [GO:0070182]; DNA-depen…
ENST00000406396	5.59275	0.0253446	-0.190989	7.06705e-05	0	0	0	0	0	0	0	18.963	0	0	18.752	15.855	ENSG00000119537	ENSG00000119537 -> Q06136-1;Q06136-2	Q06136	KDSR_HUMAN	reviewed	3-ketodihydrosphingosine reductase (KDS reductase) (EC 1.1.1.102) (3-dehydrosphinganine reductase) (Follicular variant translocation protein 1) (FVT-1) (Short chain dehydrogenase/reductase family 35C member 1)	KDSR FVT1 SDR35C1	332	PATHWAY: Lipid metabolism; sphingolipid metabolism.	GO:0005615; GO:0005783; GO:0005789; GO:0006666; GO:0016020; GO:0016021; GO:0030148; GO:0047560	endoplasmic reticulum [GO:0005783]; endoplasmic reticulum membrane [GO:0005789]; extracellular space [GO:0005615]; integral component of membrane [GO:0016021]; membrane [GO:0016020]; 3-dehydrosphinganine reductase activity [GO:0047560]; 3-keto-sphinganine metabolic process [GO:0006666]; sphingolipid biosynthetic process [GO:0030148]
ENST00000367604	5.5927	0.00116739	-0.822572	4.30126e-07	0	0	0	0	0	0	0	0	0	0	5.777	18.633	ENSG00000010818		P31629	ZEP2_HUMAN	reviewed	Transcription factor HIVEP2 (Human immunodeficiency virus type I enhancer-binding protein 2) (HIV-EP2) (MHC-binding protein 2) (MBP-2)	HIVEP2	2446		GO:0000981; GO:0003677; GO:0005654; GO:0046872	nucleoplasm [GO:0005654]; DNA binding [GO:0003677]; DNA-binding transcription factor activity, RNA polymerase II-specific [GO:0000981]; metal ion binding [GO:0046872]
ENST00000465155	5.59106	0.000769027	-0.0609396	1.6785e-07	0	1.284	0	0	0.53	0	0	0	0.498	0.42	12.215	19.912	ENSG00000162772	ENSG00000162772 -> P18847-1;P18847-3;P18847-4;P18847-5	P18847	ATF3_HUMAN	reviewed	Cyclic AMP-dependent transcription factor ATF-3 (cAMP-dependent transcription factor ATF-3) (Activating transcription factor 3)	ATF3	181		GO:0000122; GO:0000976; GO:0000977; GO:0000978; GO:0000981; GO:0001227; GO:0001228; GO:0003700; GO:0003714; GO:0005634; GO:0005654; GO:0005730; GO:0006094; GO:0008284; GO:0034198; GO:0035914; GO:0036499; GO:0042802; GO:0042803; GO:0044212; GO:0045944; GO:0046982; GO:0061394; GO:0070373; GO:1903984; GO:1990440; GO:1990622	CHOP-ATF3 complex [GO:1990622]; nucleolus [GO:0005730]; nucleoplasm [GO:0005654]; nucleus [GO:0005634]; DNA-binding transcription activator activity, RNA polymerase II-specific [GO:0001228]; DNA-binding transcription factor activity [GO:0003700]; DNA-binding transcription factor activity, RNA polymerase II-specific [GO:0000981]; DNA-binding transcription repressor activity, RNA polymerase II-spec…
ENST00000312562	5.5578	0.00239837	-0.573211	1.40881e-06	0	0	0	0	3.033	0	0	0	0	0	6.82	9.683	ENSG00000175592	ENSG00000175592 -> P15407-1;P15407-2	P15407	FOSL1_HUMAN	reviewed	Fos-related antigen 1 (FRA-1)	FOSL1 FRA1	271		GO:0000978; GO:0000981; GO:0001228; GO:0001701; GO:0003700; GO:0005634; GO:0005654; GO:0005829; GO:0006357; GO:0006366; GO:0006935; GO:0006968; GO:0007296; GO:0007565; GO:0007612; GO:0008284; GO:0008285; GO:0009612; GO:0009615; GO:0009629; GO:0031668; GO:0032570; GO:0034097; GO:0042542; GO:0042734; GO:0043005; GO:0043065; GO:0045787; GO:0051091; GO:0051412; GO:0051591; GO:0060674; GO:0061614; GO:…	cytosol [GO:0005829]; neuron projection [GO:0043005]; nucleoplasm [GO:0005654]; nucleus [GO:0005634]; presynaptic membrane [GO:0042734]; DNA-binding transcription activator activity, RNA polymerase II-specific [GO:0001228]; DNA-binding transcription factor activity [GO:0003700]; DNA-binding transcription factor activity, RNA polymerase II-specific [GO:0000981]; RNA polymerase II proximal promoter…
ENST00000629427	5.53859	0.00085352	-0.88403	2.11642e-07	0	0	0	0	0	0	0	0	0	0	6.776	9.317	ENSG00000146414	ENSG00000146414 -> Q149N8-1;Q149N8-2;Q149N8-4	Q149N8	SHPRH_HUMAN	reviewed	E3 ubiquitin-protein ligase SHPRH (EC 2.3.2.27) (EC 3.6.4.-) (RING-type E3 ubiquitin transferase SHPRH) (SNF2, histone-linker, PHD and RING finger domain-containing helicase)	SHPRH KIAA2023	1683	PATHWAY: Protein modification; protein ubiquitination.	GO:0000209; GO:0000786; GO:0003677; GO:0004386; GO:0004842; GO:0005524; GO:0005654; GO:0006281; GO:0006334; GO:0006974; GO:0016567; GO:0031625; GO:0046872; GO:0061630	nucleoplasm [GO:0005654]; nucleosome [GO:0000786]; ATP binding [GO:0005524]; DNA binding [GO:0003677]; helicase activity [GO:0004386]; metal ion binding [GO:0046872]; ubiquitin protein ligase activity [GO:0061630]; ubiquitin protein ligase binding [GO:0031625]; ubiquitin-protein transferase activity [GO:0004842]; cellular response to DNA damage stimulus [GO:0006974]; DNA repair [GO:0006281]; nucl…
ENST00000357714	5.53342	0.000951612	-0.850544	3.11553e-07	0	0	0	0	0	0	0	0	0	0	5.972	14.179	ENSG00000117335	ENSG00000117335 -> P15529-1;P15529-11;P15529-12;P15529-16;P15529-2;P15529-3;P15529-4;P15529-6;P15529-7;P15529-9	P15529	MCP_HUMAN	reviewed	Membrane cofactor protein (TLX) (Trophoblast leukocyte common antigen) (CD antigen CD46)	CD46 MCP MIC10	392		GO:0001618; GO:0002079; GO:0002250; GO:0002456; GO:0005886; GO:0005887; GO:0005925; GO:0006958; GO:0007338; GO:0008593; GO:0009986; GO:0010628; GO:0010629; GO:0030449; GO:0032613; GO:0032733; GO:0035581; GO:0038023; GO:0042102; GO:0043382; GO:0045087; GO:0045296; GO:0045591; GO:0070062; GO:0071636	cell surface [GO:0009986]; extracellular exosome [GO:0070062]; focal adhesion [GO:0005925]; inner acrosomal membrane [GO:0002079]; integral component of plasma membrane [GO:0005887]; plasma membrane [GO:0005886]; cadherin binding [GO:0045296]; signaling receptor activity [GO:0038023]; virus receptor activity [GO:0001618]; adaptive immune response [GO:0002250]; complement activation, classical pat…
ENST00000379803	5.48821	0.0298827	0.208186	0.000114956	0	0	32.476	0	0	0	0	0	2.925	0	11.767	20.901	ENSG00000127511	ENSG00000127511 -> O75182-1;O75182-2;O75182-3	O75182	SIN3B_HUMAN	reviewed	Paired amphipathic helix protein Sin3b (Histone deacetylase complex subunit Sin3b) (Transcriptional corepressor Sin3b)	SIN3B KIAA0700	1162		GO:0000122; GO:0000785; GO:0000805; GO:0000806; GO:0001741; GO:0003682; GO:0003714; GO:0005634; GO:0005654; GO:0005737; GO:0016575; GO:0016580; GO:0019216; GO:0030849	autosome [GO:0030849]; chromatin [GO:0000785]; cytoplasm [GO:0005737]; nucleoplasm [GO:0005654]; nucleus [GO:0005634]; Sin3 complex [GO:0016580]; X chromosome [GO:0000805]; XY body [GO:0001741]; Y chromosome [GO:0000806]; chromatin binding [GO:0003682]; transcription corepressor activity [GO:0003714]; histone deacetylation [GO:0016575]; negative regulation of transcription by RNA polymerase II [G…
ENST00000318876	5.46911	0.00738653	0.378446	7.45646e-06	7.087	6.132	0	7.568	6.737	0	0.001	0	0	0	7.015	6.522	ENSG00000165861	ENSG00000165861 -> Q9HBF4-1;Q9HBF4-2;Q9HBF4-3	Q9HBF4	ZFYV1_HUMAN	reviewed	Zinc finger FYVE domain-containing protein 1 (Double FYVE-containing protein 1) (SR3) (Tandem FYVE fingers-1)	ZFYVE1 DFCP1 KIAA1589 TAFF1 ZNFN2A1 PP10436	777		GO:0000407; GO:0005545; GO:0005547; GO:0005776; GO:0005783; GO:0005795; GO:0008270; GO:0009267; GO:0010923; GO:0016236; GO:0043325; GO:0044233; GO:0048471; GO:0097629; GO:1990462	autophagosome [GO:0005776]; endoplasmic reticulum [GO:0005783]; extrinsic component of omegasome membrane [GO:0097629]; Golgi stack [GO:0005795]; mitochondria-associated endoplasmic reticulum membrane [GO:0044233]; omegasome [GO:1990462]; perinuclear region of cytoplasm [GO:0048471]; phagophore assembly site [GO:0000407]; 1-phosphatidylinositol binding [GO:0005545]; phosphatidylinositol-3,4,5-tri…
ENST00000445736	5.43081	0.0157103	3.72041	3.06224e-05	23.333	0.389	0	10.285	13.061	23.221	16.874	19.467	6.401	1.761	135.164	1179.16
ENST00000218200	5.41707	0.0376992	-1.13403	0.000161481	0	0	0	0	0	0.006	0.003	0	0	0	17.332	0	ENSG00000102081	ENSG00000102081 -> Q06787-1;Q06787-10;Q06787-6;Q06787-8;Q06787-9	Q06787	FMR1_HUMAN	reviewed	Synaptic functional regulator FMR1 (Fragile X mental retardation protein 1) (FMRP) (Protein FMR-1)	FMR1	632		GO:0000381; GO:0000775; GO:0001934; GO:0002092; GO:0002151; GO:0003682; GO:0003723; GO:0003729; GO:0003730; GO:0005634; GO:0005654; GO:0005694; GO:0005730; GO:0005737; GO:0005829; GO:0005844; GO:0005845; GO:0006397; GO:0006974; GO:0007215; GO:0007417; GO:0008017; GO:0008089; GO:0008266; GO:0008380; GO:0010369; GO:0010494; GO:0014069; GO:0015030; GO:0016020; GO:0016032; GO:0017148; GO:0019034; GO:…	axon [GO:0030424]; axon cytoplasm [GO:1904115]; axon terminus [GO:0043679]; Cajal body [GO:0015030]; cell junction [GO:0030054]; cell projection [GO:0042995]; chromocenter [GO:0010369]; chromosome [GO:0005694]; chromosome, centromeric region [GO:0000775]; cytoplasm [GO:0005737]; cytoplasmic ribonucleoprotein granule [GO:0036464]; cytoplasmic stress granule [GO:0010494]; cytosol [GO:0005829]; dend…
ENST00000454306	5.35221	0.0139228	1.08301	2.27912e-05	0	8.725	4.009	9.118	9.367	0	2.332	0	0.002	0.232	10.652	20.791
ENST00000532948	5.30265	0.0265476	-0.0338869	8.47427e-05	12.031	0	0.259	0	15.579	0	0	0	0	0	5.027	12.728	ENSG00000134470	ENSG00000134470 -> Q13261-1;Q13261-10;Q13261-3;Q13261-4;Q13261-5;Q13261-8;Q13261-9	Q13261	I15RA_HUMAN	reviewed	Interleukin-15 receptor subunit alpha (IL-15 receptor subunit alpha) (IL-15R-alpha) (IL-15RA) (CD antigen CD215) [Cleaved into: Soluble interleukin-15 receptor subunit alpha (sIL-15 receptor subunit alpha) (sIL-15R-alpha) (sIL-15RA)]	IL15RA	267		GO:0000139; GO:0004896; GO:0005615; GO:0005768; GO:0005789; GO:0005886; GO:0007165; GO:0008283; GO:0009986; GO:0016021; GO:0019901; GO:0030659; GO:0031965; GO:0035723; GO:0042010; GO:0050766	cell surface [GO:0009986]; cytoplasmic vesicle membrane [GO:0030659]; endoplasmic reticulum membrane [GO:0005789]; endosome [GO:0005768]; extracellular space [GO:0005615]; Golgi membrane [GO:0000139]; integral component of membrane [GO:0016021]; nuclear membrane [GO:0031965]; plasma membrane [GO:0005886]; cytokine receptor activity [GO:0004896]; interleukin-15 receptor activity [GO:0042010]; prot…
ENST00000588183	5.25838	0.0425764	-1.09219	0.000192422	0.024	0.02	0	0	0.016	0.008	0.029	0	0.005	0.015	16.393	0	ENSG00000167220	ENSG00000167220 -> Q9H0R4-1	Q9H0R4	HDHD2_HUMAN	reviewed	Haloacid dehalogenase-like hydrolase domain-containing protein 2	HDHD2	259		GO:0016311; GO:0016791; GO:0019899; GO:0046872; GO:0070062	extracellular exosome [GO:0070062]; enzyme binding [GO:0019899]; metal ion binding [GO:0046872]; phosphatase activity [GO:0016791]; dephosphorylation [GO:0016311]
ENST00000613065	5.2573	0.00404912	-0.430727	2.87227e-06	0	0	0	0	0	0	0	0	2.254	0	12.226	7.453	ENSG00000213096	ENSG00000213096 -> O75437-1	O75437	ZN254_HUMAN	reviewed	Zinc finger protein 254 (Bone marrow zinc finger 5) (BMZF-5) (Hematopoietic cell-derived zinc finger protein 1) (HD-ZNF1) (Zinc finger protein 539) (Zinc finger protein 91-like)	ZNF254 BMZF5 ZNF539 ZNF91L	659		GO:0000122; GO:0000981; GO:0003677; GO:0005634; GO:0046872	nucleus [GO:0005634]; DNA binding [GO:0003677]; DNA-binding transcription factor activity, RNA polymerase II-specific [GO:0000981]; metal ion binding [GO:0046872]; negative regulation of transcription by RNA polymerase II [GO:0000122]
ENST00000642744	5.2194	0.0435398	-1.13666	0.0002042	0	0	0.005	0	0	0	0	0	0	0.025	15.297	0	ENSG00000133657	ENSG00000133657 -> Q9H7F0-1	Q9H7F0	AT133_HUMAN	reviewed	Probable cation-transporting ATPase 13A3 (EC 3.6.3.-) (ATPase family homolog up-regulated in senescence cells 1)	ATP13A3 AFURS1	1226		GO:0005524; GO:0005623; GO:0006812; GO:0006874; GO:0016020; GO:0016021; GO:0016887; GO:0046872	cell [GO:0005623]; integral component of membrane [GO:0016021]; membrane [GO:0016020]; ATP binding [GO:0005524]; ATPase activity [GO:0016887]; metal ion binding [GO:0046872]; cation transport [GO:0006812]; cellular calcium ion homeostasis [GO:0006874]
ENST00000399380	5.20218	0.00181349	-0.970375	7.68482e-07	0	0	0	0	0	0	0	0	0	0	5.914	4.992	ENSG00000170558	ENSG00000170558 -> P19022-1;P19022-2	P19022	CADH2_HUMAN	reviewed	Cadherin-2 (CDw325) (Neural cadherin) (N-cadherin) (CD antigen CD325)	CDH2 CDHN NCAD	906		GO:0000902; GO:0005509; GO:0005737; GO:0005788; GO:0005886; GO:0005887; GO:0005911; GO:0005913; GO:0005916; GO:0005925; GO:0007043; GO:0007155; GO:0007156; GO:0007157; GO:0007416; GO:0008013; GO:0008092; GO:0009986; GO:0010001; GO:0014069; GO:0014704; GO:0016323; GO:0016324; GO:0016339; GO:0016342; GO:0016477; GO:0019901; GO:0019903; GO:0021987; GO:0030027; GO:0030054; GO:0034332; GO:0042383; GO:…	apical part of cell [GO:0045177]; apical plasma membrane [GO:0016324]; basolateral plasma membrane [GO:0016323]; catenin complex [GO:0016342]; cell junction [GO:0030054]; cell surface [GO:0009986]; cell-cell adherens junction [GO:0005913]; cell-cell junction [GO:0005911]; collagen-containing extracellular matrix [GO:0062023]; cytoplasm [GO:0005737]; endoplasmic reticulum lumen [GO:0005788]; fasci…
ENST00000307407	5.17839	0.0265476	1.46448	8.4582e-05	4.01	0	2.173	0	2.073	1.573	0.355	9.966	0.313	5.683	61.061	16.77	ENSG00000169429		P10145	IL8_HUMAN	reviewed	Interleukin-8 (IL-8) (C-X-C motif chemokine 8) (Chemokine (C-X-C motif) ligand 8) (Emoctakin) (Granulocyte chemotactic protein 1) (GCP-1) (Monocyte-derived neutrophil chemotactic factor) (MDNCF) (Monocyte-derived neutrophil-activating peptide) (MONAP) (Neutrophil-activating protein 1) (NAP-1) (Protein 3-10C) (T-cell chemotactic factor) [Cleaved into: MDNCF-a (GCP/IL-8 protein IV) (IL8/NAP1 form I…	CXCL8 IL8	99		GO:0001525; GO:0002237; GO:0005153; GO:0005576; GO:0005615; GO:0006935; GO:0006954; GO:0006955; GO:0007050; GO:0007165; GO:0007186; GO:0008009; GO:0008285; GO:0019221; GO:0019722; GO:0030155; GO:0030593; GO:0030595; GO:0031623; GO:0031640; GO:0034976; GO:0035556; GO:0036499; GO:0042119; GO:0044344; GO:0045091; GO:0045744; GO:0045766; GO:0048566; GO:0050930; GO:0061844; GO:0070098; GO:0071222; GO:…	extracellular region [GO:0005576]; extracellular space [GO:0005615]; chemokine activity [GO:0008009]; interleukin-8 receptor binding [GO:0005153]; angiogenesis [GO:0001525]; antimicrobial humoral immune response mediated by antimicrobial peptide [GO:0061844]; calcium-mediated signaling [GO:0019722]; cell cycle arrest [GO:0007050]; cellular response to fibroblast growth factor stimulus [GO:0044344…
ENST00000305883	5.16565	0.0437708	-1.16106	0.000206642	0	0	0	0	0	0	0	0	0	0	14.281	0	ENSG00000172059	ENSG00000172059 -> O14901-1;O14901-2	O14901	KLF11_HUMAN	reviewed	Krueppel-like factor 11 (Transforming growth factor-beta-inducible early growth response protein 2) (TGFB-inducible early growth response protein 2) (TIEG-2)	KLF11 FKLF TIEG2	512		GO:0000083; GO:0000122; GO:0000981; GO:0003700; GO:0005634; GO:0005654; GO:0005829; GO:0005925; GO:0006357; GO:0006366; GO:0006915; GO:0008285; GO:0016604; GO:0043065; GO:0044212; GO:0046872; GO:1901653	cytosol [GO:0005829]; focal adhesion [GO:0005925]; nuclear body [GO:0016604]; nucleoplasm [GO:0005654]; nucleus [GO:0005634]; DNA-binding transcription factor activity [GO:0003700]; DNA-binding transcription factor activity, RNA polymerase II-specific [GO:0000981]; metal ion binding [GO:0046872]; transcription regulatory region DNA binding [GO:0044212]; apoptotic process [GO:0006915]; cellular re…
ENST00000405333	5.14884	0.0180193	-0.55022	4.1296e-05	0	0	0	5.684	0	0	0	0	0	0	3.817	20.175	ENSG00000115758		P11926	DCOR_HUMAN	reviewed	Ornithine decarboxylase (ODC) (EC 4.1.1.17)	ODC1	461	PATHWAY: Amine and polyamine biosynthesis; putrescine biosynthesis via L-ornithine pathway; putrescine from L-ornithine: step 1/1.	GO:0001822; GO:0004586; GO:0005737; GO:0005829; GO:0006521; GO:0006595; GO:0008284; GO:0009615; GO:0033387; GO:0042176; GO:0042803; GO:0048471	cytoplasm [GO:0005737]; cytosol [GO:0005829]; perinuclear region of cytoplasm [GO:0048471]; ornithine decarboxylase activity [GO:0004586]; protein homodimerization activity [GO:0042803]; kidney development [GO:0001822]; polyamine metabolic process [GO:0006595]; positive regulation of cell population proliferation [GO:0008284]; putrescine biosynthetic process from ornithine [GO:0033387]; regulatio…
ENST00000239007	5.14245	0.00181349	-0.943105	7.91635e-07	0	0	0	0	0	0	0	0	0	0	5.031	7.568	ENSG00000119950	ENSG00000119950 -> P50539-1;P50539-2;P50539-3;P50539-4	P50539	MXI1_HUMAN	reviewed	Max-interacting protein 1 (Max interactor 1) (Class C basic helix-loop-helix protein 11) (bHLHc11)	MXI1 BHLHC11	228		GO:0000122; GO:0000981; GO:0003677; GO:0003714; GO:0005634; GO:0005730; GO:0005829; GO:0008285; GO:0042994; GO:0046983; GO:0090575	cytosol [GO:0005829]; nucleolus [GO:0005730]; nucleus [GO:0005634]; RNA polymerase II transcription factor complex [GO:0090575]; DNA binding [GO:0003677]; DNA-binding transcription factor activity, RNA polymerase II-specific [GO:0000981]; protein dimerization activity [GO:0046983]; transcription corepressor activity [GO:0003714]; cytoplasmic sequestering of transcription factor [GO:0042994]; nega…
ENST00000543737	5.11105	0.0269704	0.528949	8.77943e-05	13.737	0	0	0	6.737	0	0.041	1.107	1.47	0	14.442	11.652	ENSG00000100170	ENSG00000100170 -> P13866-1;P13866-2	P13866	SC5A1_HUMAN	reviewed	Sodium/glucose cotransporter 1 (Na(+)/glucose cotransporter 1) (High affinity sodium-glucose cotransporter) (Solute carrier family 5 member 1)	SLC5A1 NAGT SGLT1	664		GO:0005412; GO:0005886; GO:0005887; GO:0005911; GO:0006814; GO:0016021; GO:0016324; GO:0031526; GO:0070062; GO:0106001; GO:1904659	apical plasma membrane [GO:0016324]; brush border membrane [GO:0031526]; cell-cell junction [GO:0005911]; extracellular exosome [GO:0070062]; integral component of membrane [GO:0016021]; integral component of plasma membrane [GO:0005887]; plasma membrane [GO:0005886]; glucose:sodium symporter activity [GO:0005412]; glucose transmembrane transport [GO:1904659]; intestinal hexose absorption [GO:010…
ENST00000542783	5.10035	0.0147112	0.741924	2.66928e-05	0	2.58	0	3.211	8.527	0	2.481	0	0.547	0	10.733	23.314	ENSG00000163659		Q7Z3E1	PARPT_HUMAN	reviewed	Protein mono-ADP-ribosyltransferase TIPARP (EC 2.4.2.-) (ADP-ribosyltransferase diphtheria toxin-like 14) (ARTD14) (Poly [ADP-ribose] polymerase 7) (PARP-7) (TCDD-inducible poly [ADP-ribose] polymerase)	TIPARP PARP7	657		GO:0001570; GO:0001822; GO:0003950; GO:0005634; GO:0006471; GO:0008209; GO:0008210; GO:0008585; GO:0009791; GO:0010629; GO:0030097; GO:0035326; GO:0045732; GO:0046872; GO:0048008; GO:0048705; GO:0048745; GO:0060021; GO:0060325; GO:0070213; GO:0071407; GO:0140289; GO:1904612; GO:1990404	nucleus [GO:0005634]; enhancer binding [GO:0035326]; metal ion binding [GO:0046872]; NAD+ ADP-ribosyltransferase activity [GO:0003950]; protein ADP-ribosylase activity [GO:1990404]; androgen metabolic process [GO:0008209]; cellular response to organic cyclic compound [GO:0071407]; estrogen metabolic process [GO:0008210]; face morphogenesis [GO:0060325]; female gonad development [GO:0008585]; hemo…
ENST00000374672	5.08986	0.048607	-0.201962	0.000249314	0	0	0	0	0	0	0	0	3.733	0	5.305	73.896	ENSG00000136826	ENSG00000136826 -> O43474-1	O43474	KLF4_HUMAN	reviewed	Krueppel-like factor 4 (Epithelial zinc finger protein EZF) (Gut-enriched krueppel-like factor)	KLF4 EZF GKLF	513		GO:0000122; GO:0000790; GO:0000978; GO:0000981; GO:0000987; GO:0001010; GO:0001085; GO:0001221; GO:0001228; GO:0003700; GO:0005634; GO:0005654; GO:0005719; GO:0005737; GO:0006357; GO:0006366; GO:0007500; GO:0008013; GO:0008270; GO:0008285; GO:0009913; GO:0010628; GO:0010629; GO:0014067; GO:0014740; GO:0016525; GO:0019827; GO:0031077; GO:0032088; GO:0032270; GO:0034115; GO:0035014; GO:0035019; GO:…	cytoplasm [GO:0005737]; nuclear chromatin [GO:0000790]; nuclear euchromatin [GO:0005719]; nuclear transcription factor complex [GO:0044798]; nucleoplasm [GO:0005654]; nucleus [GO:0005634]; beta-catenin binding [GO:0008013]; DNA-binding transcription activator activity, RNA polymerase II-specific [GO:0001228]; DNA-binding transcription factor activity [GO:0003700]; DNA-binding transcription factor…
ENST00000640001	5.0478	0.00957827	-0.513336	1.0576e-05	0	0	0	0	0	0	0	0	2.159	0	11.818	3.83	ENSG00000153187	ENSG00000153187 -> Q00839-1;Q00839-2	Q00839	HNRPU_HUMAN	reviewed	Heterogeneous nuclear ribonucleoprotein U (hnRNP U) (GRIP120) (Nuclear p120 ribonucleoprotein) (Scaffold-attachment factor A) (SAF-A) (p120) (pp120)	HNRNPU C1orf199 HNRPU SAFA U21.1	825		GO:0000122; GO:0000228; GO:0000381; GO:0000398; GO:0000776; GO:0000777; GO:0000922; GO:0000978; GO:0000993; GO:0001097; GO:0001649; GO:0003677; GO:0003682; GO:0003690; GO:0003697; GO:0003714; GO:0003723; GO:0003725; GO:0003727; GO:0003730; GO:0003779; GO:0005524; GO:0005634; GO:0005654; GO:0005697; GO:0005813; GO:0006325; GO:0006396; GO:0007049; GO:0007346; GO:0008143; GO:0009048; GO:0009986; GO:…	catalytic step 2 spliceosome [GO:0071013]; cell surface [GO:0009986]; centrosome [GO:0005813]; condensed chromosome kinetochore [GO:0000777]; CRD-mediated mRNA stability complex [GO:0070937]; cytoplasmic ribonucleoprotein granule [GO:0036464]; dendrite cytoplasm [GO:0032839]; inactive sex chromosome [GO:0098577]; kinetochore [GO:0000776]; membrane [GO:0016020]; midbody [GO:0030496]; mitotic spind…
ENST00000366987	5.03216	0.012658	3.73294	2.03755e-05	0	4.932	18.469	14.653	8.338	13.424	7.094	24.29	1.05	28.834	173.309	160.969
ENST00000326427	5.03136	0.0497619	0.0512249	0.000256595	0	0	0	0	5.006	0	10.29	0	0	0	10.549	12.106	ENSG00000135916	ENSG00000135916 -> Q9NQX7-1;Q9NQX7-2;Q9NQX7-3	Q9NQX7	ITM2C_HUMAN	reviewed	Integral membrane protein 2C (Cerebral protein 14) (Transmembrane protein BRI3) [Cleaved into: CT-BRI3]	ITM2C BRI3 hucep-14 NPD018 PSEC0047	267		GO:0001540; GO:0005524; GO:0005764; GO:0005765; GO:0005794; GO:0005886; GO:0010977; GO:0016021; GO:0030182; GO:0042985; GO:0048471; GO:0070062; GO:2001238	extracellular exosome [GO:0070062]; Golgi apparatus [GO:0005794]; integral component of membrane [GO:0016021]; lysosomal membrane [GO:0005765]; lysosome [GO:0005764]; perinuclear region of cytoplasm [GO:0048471]; plasma membrane [GO:0005886]; amyloid-beta binding [GO:0001540]; ATP binding [GO:0005524]; negative regulation of amyloid precursor protein biosynthetic process [GO:0042985]; negative re…
ENST00000380542	5.03046	0.0180193	-0.244056	4.04702e-05	0	0	0	0	0	0	0	0	7.914	0	13.261	9.606	ENSG00000205531	ENSG00000205531 -> Q99733-1;Q99733-2	Q99733	NP1L4_HUMAN	reviewed	Nucleosome assembly protein 1-like 4 (Nucleosome assembly protein 2) (NAP-2)	NAP1L4 NAP2	375		GO:0003723; GO:0005634; GO:0005737; GO:0006334; GO:0031491; GO:0051082	cytoplasm [GO:0005737]; nucleus [GO:0005634]; nucleosome binding [GO:0031491]; RNA binding [GO:0003723]; unfolded protein binding [GO:0051082]; nucleosome assembly [GO:0006334]
ENST00000264108	5.02588	0.0240273	-0.358932	6.6209e-05	0	0	0	0	0	0	7.7	0	0	0	10.14	11.18	ENSG00000128708		O14929	HAT1_HUMAN	reviewed	Histone acetyltransferase type B catalytic subunit (EC 2.3.1.48) (Histone acetyltransferase 1)	HAT1 KAT1	419		GO:0000784; GO:0000790; GO:0004402; GO:0005634; GO:0005654; GO:0005737; GO:0006323; GO:0006335; GO:0006336; GO:0006348; GO:0006475; GO:0007584; GO:0010485; GO:0016363; GO:0032991; GO:0042393; GO:0043231; GO:0043967	cytoplasm [GO:0005737]; intracellular membrane-bounded organelle [GO:0043231]; nuclear chromatin [GO:0000790]; nuclear chromosome, telomeric region [GO:0000784]; nuclear matrix [GO:0016363]; nucleoplasm [GO:0005654]; nucleus [GO:0005634]; protein-containing complex [GO:0032991]; H4 histone acetyltransferase activity [GO:0010485]; histone acetyltransferase activity [GO:0004402]; histone binding [G…
ENST00000433593	5.00819	0.0182619	-0.290697	4.23501e-05	12.031	0.605	0	0	0.355	0	0	0	0	0.263	5.213	10.574	ENSG00000114698	ENSG00000114698 -> Q9NRQ2-1;Q9NRQ2-2	Q9NRQ2	PLS4_HUMAN	reviewed	Phospholipid scramblase 4 (PL scramblase 4) (Ca(2+)-dependent phospholipid scramblase 4) (Cell growth-inhibiting gene 43 protein) (TRA1)	PLSCR4 GIG43	329		GO:0005509; GO:0005886; GO:0016021; GO:0017121; GO:0017124; GO:0017128; GO:0019899; GO:0042609; GO:0071222	integral component of membrane [GO:0016021]; plasma membrane [GO:0005886]; calcium ion binding [GO:0005509]; CD4 receptor binding [GO:0042609]; enzyme binding [GO:0019899]; phospholipid scramblase activity [GO:0017128]; SH3 domain binding [GO:0017124]; cellular response to lipopolysaccharide [GO:0071222]; plasma membrane phospholipid scrambling [GO:0017121]
ENST00000403368	5.00723	0.0163627	-0.316384	3.48208e-05	8.249	2.951	0	1.67	0	0	0	0	0	0	5.061	4.64	ENSG00000119812	ENSG00000119812 -> Q8NCA5-2	Q8NCA5	FA98A_HUMAN	reviewed	Protein FAM98A	FAM98A	519		GO:0003723; GO:0006479; GO:0008276; GO:0008284; GO:0010628; GO:0032418; GO:0072669; GO:1900029	tRNA-splicing ligase complex [GO:0072669]; protein methyltransferase activity [GO:0008276]; RNA binding [GO:0003723]; lysosome localization [GO:0032418]; positive regulation of cell population proliferation [GO:0008284]; positive regulation of gene expression [GO:0010628]; positive regulation of ruffle assembly [GO:1900029]; protein methylation [GO:0006479]
ENST00000465849	5.00515	0.023508	-0.55055	6.41365e-05	0	1.282	0	0	3.493	0	0	0.186	0	0	8.676	0.992
ENST00000616393	5.00501	0.0366803	-0.139165	0.000155358	0	10.359	17.383	0	0	0	0	0	0	0	4.002	11.18	ENSG00000121766	ENSG00000121766 -> Q9NP64-1;Q9NP64-3	Q9NP64	NO40_HUMAN	reviewed	Nucleolar protein of 40 kDa (pNO40) (Pnn-interacting nucleolar protein) (Putative S1 RNA-binding domain protein) (PS1D protein) (Zinc finger CCHC domain-containing protein 17)	ZCCHC17 PS1D HSPC243 HSPC251 LDC4	241		GO:0003723; GO:0005730; GO:0008270	nucleolus [GO:0005730]; RNA binding [GO:0003723]; zinc ion binding [GO:0008270]
ENST00000313835	5.00338	0.0265476	-0.38611	8.28573e-05	6.218	10.506	0	0	0	0	0	0	0	0	4.942	5.018	ENSG00000117262	ENSG00000117262 -> B7ZAQ6-1;B7ZAQ6-3;B7ZAQ6-4	B7ZAQ6	GPHRA_HUMAN	reviewed	Golgi pH regulator A (Protein GPR89A) (Putative MAPK-activating protein PM01) (Putative NF-kappa-B-activating protein 90)	GPR89A GPHRA GPR89 SH120 CGI-13 UNQ192/PRO218	455		GO:0008308; GO:0015031; GO:0016021; GO:0030660; GO:0032580; GO:0034765; GO:0043123; GO:0051452	Golgi cisterna membrane [GO:0032580]; Golgi-associated vesicle membrane [GO:0030660]; integral component of membrane [GO:0016021]; voltage-gated anion channel activity [GO:0008308]; intracellular pH reduction [GO:0051452]; positive regulation of I-kappaB kinase/NF-kappaB signaling [GO:0043123]; protein transport [GO:0015031]; regulation of ion transmembrane transport [GO:0034765]
ENST00000415229	4.99508	0.00239837	-0.948526	1.43956e-06	0	0	0	0	0	0	0	0	0	0	4.264	8.573	ENSG00000162174	ENSG00000162174 -> Q7L266-1	Q7L266	ASGL1_HUMAN	reviewed	Isoaspartyl peptidase/L-asparaginase (EC 3.4.19.5) (EC 3.5.1.1) (Asparaginase-like protein 1) (Beta-aspartyl-peptidase) (Isoaspartyl dipeptidase) (L-asparagine amidohydrolase) [Cleaved into: Isoaspartyl peptidase/L-asparaginase alpha chain; Isoaspartyl peptidase/L-asparaginase beta chain]	ASRGL1 ALP CRASH	308		GO:0001917; GO:0004067; GO:0005634; GO:0005737; GO:0005829; GO:0006559; GO:0008798; GO:0016787; GO:0033345; GO:0051604	cytoplasm [GO:0005737]; cytosol [GO:0005829]; nucleus [GO:0005634]; photoreceptor inner segment [GO:0001917]; asparaginase activity [GO:0004067]; beta-aspartyl-peptidase activity [GO:0008798]; hydrolase activity [GO:0016787]; asparagine catabolic process via L-aspartate [GO:0033345]; L-phenylalanine catabolic process [GO:0006559]; protein maturation [GO:0051604]
ENST00000413996	4.99398	0.0180193	-0.341369	4.07113e-05	0	6.765	0	2.834	0	0	0	0	0	0	3.565	16.169	ENSG00000118515	ENSG00000118515 -> O00141-1;O00141-2;O00141-3;O00141-4;O00141-5	O00141	SGK1_HUMAN	reviewed	Serine/threonine-protein kinase Sgk1 (EC 2.7.11.1) (Serum/glucocorticoid-regulated kinase 1)	SGK1 SGK	431		GO:0001558; GO:0004674; GO:0004712; GO:0005246; GO:0005524; GO:0005634; GO:0005737; GO:0005739; GO:0005789; GO:0005829; GO:0005886; GO:0006468; GO:0006814; GO:0006915; GO:0006974; GO:0007616; GO:0008217; GO:0015459; GO:0016607; GO:0017080; GO:0017081; GO:0018105; GO:0030334; GO:0032411; GO:0034220; GO:0035556; GO:0042127; GO:0042981; GO:0048812; GO:0050790; GO:0051090; GO:0060453; GO:0070294	cytoplasm [GO:0005737]; cytosol [GO:0005829]; endoplasmic reticulum membrane [GO:0005789]; mitochondrion [GO:0005739]; nuclear speck [GO:0016607]; nucleus [GO:0005634]; plasma membrane [GO:0005886]; ATP binding [GO:0005524]; calcium channel regulator activity [GO:0005246]; chloride channel regulator activity [GO:0017081]; potassium channel regulator activity [GO:0015459]; protein serine/threonine…
ENST00000534624	4.98591	0.0256462	-0.411761	7.48683e-05	0	0	0	0	0	0	0	0	0	3.488	6.855	24.845	ENSG00000109971	ENSG00000109971 -> P11142-1;P11142-2	P11142	HSP7C_HUMAN	reviewed	Heat shock cognate 71 kDa protein (Heat shock 70 kDa protein 8) (Lipopolysaccharide-associated protein 1) (LAP-1) (LPS-associated protein 1)	HSPA8 HSC70 HSP73 HSPA10	646		GO:0000398; GO:0000974; GO:0001664; GO:0001786; GO:0003723; GO:0005524; GO:0005576; GO:0005615; GO:0005634; GO:0005654; GO:0005681; GO:0005730; GO:0005737; GO:0005764; GO:0005765; GO:0005770; GO:0005776; GO:0005829; GO:0005886; GO:0005925; GO:0006457; GO:0006986; GO:0007269; GO:0008088; GO:0009267; GO:0016020; GO:0016032; GO:0016192; GO:0016887; GO:0019221; GO:0019899; GO:0023026; GO:0030424; GO:…	autophagosome [GO:0005776]; axon [GO:0030424]; blood microparticle [GO:0072562]; chaperone complex [GO:0101031]; clathrin-sculpted gamma-aminobutyric acid transport vesicle membrane [GO:0061202]; cytoplasm [GO:0005737]; cytosol [GO:0005829]; dendrite [GO:0030425]; extracellular exosome [GO:0070062]; extracellular region [GO:0005576]; extracellular space [GO:0005615]; ficolin-1-rich granule lumen …
ENST00000373448	4.97339	0.0332867	-0.201246	0.000136224	12.031	0	0	0	7.773	0	0	0	0	0	3.807	12.084	ENSG00000101407		O43156	TTI1_HUMAN	reviewed	TELO2-interacting protein 1 homolog (Protein SMG10)	TTI1 KIAA0406 SMG10	1089		GO:0005737; GO:0031931; GO:0031932; GO:0032006	cytoplasm [GO:0005737]; TORC1 complex [GO:0031931]; TORC2 complex [GO:0031932]; regulation of TOR signaling [GO:0032006]
ENST00000396655	4.9664	0.00579734	-0.833012	5.05035e-06	0	0	1.494	0	0	0	0	0	0	0	4.732	5.218	ENSG00000139180		Q16795	NDUA9_HUMAN	reviewed	NADH dehydrogenase [ubiquinone] 1 alpha subcomplex subunit 9, mitochondrial (Complex I-39kD) (CI-39kD) (NADH-ubiquinone oxidoreductase 39 kDa subunit)	NDUFA9 NDUFS2L	377		GO:0003954; GO:0005634; GO:0005654; GO:0005739; GO:0005747; GO:0005759; GO:0006120; GO:0006814; GO:0007623; GO:0008137; GO:0009749; GO:0031966; GO:0032981; GO:0044877; GO:0050662; GO:1901006	mitochondrial matrix [GO:0005759]; mitochondrial membrane [GO:0031966]; mitochondrial respiratory chain complex I [GO:0005747]; mitochondrion [GO:0005739]; nucleoplasm [GO:0005654]; nucleus [GO:0005634]; coenzyme binding [GO:0050662]; NADH dehydrogenase (ubiquinone) activity [GO:0008137]; NADH dehydrogenase activity [GO:0003954]; protein-containing complex binding [GO:0044877]; circadian rhythm […
ENST00000407364	4.96378	0.0497758	-1.17905	0.000259383	0	0	0	0	0	0	0	0	0	0	12.287	0	ENSG00000169519	ENSG00000169519 -> A6NJ78-1;A6NJ78-2;A6NJ78-3;A6NJ78-4	A6NJ78	MET15_HUMAN	reviewed	Probable methyltransferase-like protein 15 (EC 2.1.1.-) (Methyltransferase 5 domain-containing protein 1)	METTL15 METT5D1	407		GO:0070475; GO:0071424	rRNA (cytosine-N4-)-methyltransferase activity [GO:0071424]; rRNA base methylation [GO:0070475]
ENST00000296388	4.91775	0.048607	-0.218038	0.000248227	0	0	10.098	0	0	0	2.25	0.082	0	0	9.651	4.586	ENSG00000117385	ENSG00000117385 -> Q32P28-1;Q32P28-3;Q32P28-4	Q32P28	P3H1_HUMAN	reviewed	Prolyl 3-hydroxylase 1 (EC 1.14.11.7) (Growth suppressor 1) (Leucine- and proline-enriched proteoglycan 1) (Leprecan-1)	P3H1 GROS1 LEPRE1 PSEC0109	736		GO:0005506; GO:0005634; GO:0005737; GO:0005783; GO:0005788; GO:0006457; GO:0008285; GO:0010976; GO:0016020; GO:0018126; GO:0019797; GO:0031418; GO:0032963; GO:0032991; GO:0050708; GO:0050821; GO:0060348; GO:0061077; GO:0070062; GO:1901874	cytoplasm [GO:0005737]; endoplasmic reticulum [GO:0005783]; endoplasmic reticulum lumen [GO:0005788]; extracellular exosome [GO:0070062]; membrane [GO:0016020]; nucleus [GO:0005634]; protein-containing complex [GO:0032991]; iron ion binding [GO:0005506]; L-ascorbic acid binding [GO:0031418]; procollagen-proline 3-dioxygenase activity [GO:0019797]; bone development [GO:0060348]; chaperone-mediated…
ENST00000542230	4.8753	0.0285314	-0.427539	0.000107422	7.018	0	0	0	0.303	1.23	0	0	0	0	6.265	6.112	ENSG00000142188		P56557	TM50B_HUMAN	reviewed	Transmembrane protein 50B (HCV p7-trans-regulated protein 3)	TMEM50B C21orf4 UNQ167/PRO193	158		GO:0000139; GO:0005783; GO:0005789; GO:0005886; GO:0016021; GO:0032511	endoplasmic reticulum [GO:0005783]; endoplasmic reticulum membrane [GO:0005789]; Golgi membrane [GO:0000139]; integral component of membrane [GO:0016021]; plasma membrane [GO:0005886]; late endosome to vacuole transport via multivesicular body sorting pathway [GO:0032511]
ENST00000573374	4.8753	0.0285314	-0.427539	0.000107422	7.018	0	0	0	0.303	1.23	0	0	0	0	6.265	6.112
ENST00000338483	4.87498	0.0253446	1.05585	7.12218e-05	0	0	8.962	0	4.731	0	1.376	1.721	3.608	0	22.09	30.144	ENSG00000185022	ENSG00000185022 -> Q9ULX9-1;Q9ULX9-2	Q9ULX9	MAFF_HUMAN	reviewed	Transcription factor MafF (U-Maf) (V-maf musculoaponeurotic fibrosarcoma oncogene homolog F)	MAFF	164		GO:0000978; GO:0000981; GO:0001228; GO:0001701; GO:0003700; GO:0005634; GO:0005654; GO:0005739; GO:0006366; GO:0007567; GO:0007596; GO:0035914; GO:0043565; GO:0045604; GO:0045944	mitochondrion [GO:0005739]; nucleoplasm [GO:0005654]; nucleus [GO:0005634]; DNA-binding transcription activator activity, RNA polymerase II-specific [GO:0001228]; DNA-binding transcription factor activity [GO:0003700]; DNA-binding transcription factor activity, RNA polymerase II-specific [GO:0000981]; RNA polymerase II proximal promoter sequence-specific DNA binding [GO:0000978]; sequence-specifi…
ENST00000249075	4.85921	0.00270205	-0.230048	1.83915e-06	0	1.036	0	0.916	1.036	0	0	0	0.313	0	4.679	13.975	ENSG00000128342	ENSG00000128342 -> P15018-1;P15018-2	P15018	LIF_HUMAN	reviewed	Leukemia inhibitory factor (LIF) (Differentiation-stimulating factor) (D factor) (Melanoma-derived LPL inhibitor) (MLPLI) (Emfilermin)	LIF HILDA	202		GO:0001974; GO:0005102; GO:0005125; GO:0005146; GO:0005576; GO:0005615; GO:0005829; GO:0006955; GO:0007260; GO:0007275; GO:0007566; GO:0008083; GO:0008284; GO:0008285; GO:0019221; GO:0019827; GO:0033138; GO:0033141; GO:0042531; GO:0043410; GO:0045595; GO:0045651; GO:0045835; GO:0045944; GO:0046697; GO:0046888; GO:0048286; GO:0048644; GO:0048666; GO:0048711; GO:0048861; GO:0048863; GO:0050731; GO:…	cytosol [GO:0005829]; extracellular region [GO:0005576]; extracellular space [GO:0005615]; cytokine activity [GO:0005125]; growth factor activity [GO:0008083]; leukemia inhibitory factor receptor binding [GO:0005146]; signaling receptor binding [GO:0005102]; blood vessel remodeling [GO:0001974]; cytokine-mediated signaling pathway [GO:0019221]; decidualization [GO:0046697]; embryo implantation [G…
ENST00000636996	4.85375	0.0435398	-0.202313	0.000204318	0	0	0	10.135	0	0.696	0.316	0	0	0	5.003	21.01	ENSG00000110921		Q03426	KIME_HUMAN	reviewed	Mevalonate kinase (MK) (EC 2.7.1.36)	MVK	396	PATHWAY: Isoprenoid biosynthesis; isopentenyl diphosphate biosynthesis via mevalonate pathway; isopentenyl diphosphate from (R)-mevalonate: step 1/3.	GO:0000287; GO:0004496; GO:0005524; GO:0005777; GO:0005829; GO:0006695; GO:0008299; GO:0019287; GO:0042802; GO:0045540; GO:0050728	cytosol [GO:0005829]; peroxisome [GO:0005777]; ATP binding [GO:0005524]; identical protein binding [GO:0042802]; magnesium ion binding [GO:0000287]; mevalonate kinase activity [GO:0004496]; cholesterol biosynthetic process [GO:0006695]; isopentenyl diphosphate biosynthetic process, mevalonate pathway [GO:0019287]; isoprenoid biosynthetic process [GO:0008299]; negative regulation of inflammatory r…
ENST00000454473	4.85364	0.0437708	-0.544001	0.00020779	0	25.478	0	0	0	0	0	0	0	0	4.429	4.552	ENSG00000112983	ENSG00000112983 -> Q9H0E9-1;Q9H0E9-2;Q9H0E9-4	Q9H0E9	BRD8_HUMAN	reviewed	Bromodomain-containing protein 8 (Skeletal muscle abundant protein) (Skeletal muscle abundant protein 2) (Thyroid hormone receptor coactivating protein of 120 kDa) (TrCP120) (p120)	BRD8 SMAP SMAP2	1235		GO:0000812; GO:0003700; GO:0004879; GO:0005634; GO:0005654; GO:0005739; GO:0006355; GO:0006357; GO:0007165; GO:0007166; GO:0035267; GO:0040008; GO:0043967; GO:0043968; GO:0045944	mitochondrion [GO:0005739]; NuA4 histone acetyltransferase complex [GO:0035267]; nucleoplasm [GO:0005654]; nucleus [GO:0005634]; Swr1 complex [GO:0000812]; DNA-binding transcription factor activity [GO:0003700]; nuclear receptor activity [GO:0004879]; cell surface receptor signaling pathway [GO:0007166]; histone H2A acetylation [GO:0043968]; histone H4 acetylation [GO:0043967]; positive regulatio…
ENST00000487273	4.84275	0.0111989	-0.814005	1.70384e-05	3.037	0	0	0	0	0	0	0	0	0	3.922	6.99	ENSG00000168615	ENSG00000168615 -> Q13443-1;Q13443-2	Q13443	ADAM9_HUMAN	reviewed	Disintegrin and metalloproteinase domain-containing protein 9 (ADAM 9) (EC 3.4.24.-) (Cellular disintegrin-related protein) (Meltrin-gamma) (Metalloprotease/disintegrin/cysteine-rich protein 9) (Myeloma cell metalloproteinase)	ADAM9 KIAA0021 MCMP MDC9 MLTNG	819		GO:0000186; GO:0004222; GO:0005080; GO:0005178; GO:0005518; GO:0005615; GO:0005925; GO:0006509; GO:0007155; GO:0007160; GO:0007179; GO:0007229; GO:0008237; GO:0009986; GO:0010042; GO:0016021; GO:0016323; GO:0016477; GO:0017124; GO:0030216; GO:0031233; GO:0033627; GO:0033630; GO:0033631; GO:0034241; GO:0034612; GO:0034616; GO:0042117; GO:0042542; GO:0043236; GO:0046872; GO:0050714; GO:0051044; GO:…	basolateral plasma membrane [GO:0016323]; cell surface [GO:0009986]; extracellular exosome [GO:0070062]; extracellular space [GO:0005615]; focal adhesion [GO:0005925]; integral component of membrane [GO:0016021]; intrinsic component of external side of plasma membrane [GO:0031233]; collagen binding [GO:0005518]; integrin binding [GO:0005178]; laminin binding [GO:0043236]; metal ion binding [GO:00…
ENST00000548882	4.8071	0.0444209	0.285877	0.000214512	0	7.253	0	0	0	0	0	0	0.908	6.385	16.044	10.184
ENST00000313005	4.80312	0.0193272	-0.561454	4.69299e-05	0	0	0	0	0	0	0	0	0	2.347	7.193	9.608	ENSG00000186318	ENSG00000186318 -> P56817-1;P56817-2;P56817-3;P56817-4;P56817-5;P56817-6	P56817	BACE1_HUMAN	reviewed	Beta-secretase 1 (EC 3.4.23.46) (Aspartyl protease 2) (ASP2) (Asp 2) (Beta-site amyloid precursor protein cleaving enzyme 1) (Beta-site APP cleaving enzyme 1) (Memapsin-2) (Membrane-associated aspartic protease 2)	BACE1 BACE KIAA1149	501		GO:0001540; GO:0004175; GO:0004190; GO:0005764; GO:0005768; GO:0005769; GO:0005770; GO:0005771; GO:0005788; GO:0005794; GO:0005802; GO:0005886; GO:0005887; GO:0006508; GO:0006509; GO:0008021; GO:0008233; GO:0008798; GO:0009314; GO:0009986; GO:0010008; GO:0010288; GO:0016020; GO:0016021; GO:0019899; GO:0030163; GO:0030424; GO:0030425; GO:0030659; GO:0043025; GO:0043525; GO:0044267; GO:0045121; GO:…	axon [GO:0030424]; cell surface [GO:0009986]; cytoplasmic vesicle membrane [GO:0030659]; dendrite [GO:0030425]; early endosome [GO:0005769]; endoplasmic reticulum lumen [GO:0005788]; endosome [GO:0005768]; endosome membrane [GO:0010008]; Golgi apparatus [GO:0005794]; Golgi-associated vesicle lumen [GO:0070931]; hippocampal mossy fiber to CA3 synapse [GO:0098686]; integral component of membrane [G…
ENST00000379312	4.79546	0.0070419	-0.92669	6.72432e-06	0	0	0	0	0	0	0	0	0	0	3.091	14.396	ENSG00000039523	ENSG00000039523 -> Q6ZS17-1;Q6ZS17-2;Q6ZS17-3;Q6ZS17-4	Q6ZS17	RIPR1_HUMAN	reviewed	Rho family-interacting cell polarization regulator 1	RIPOR1 FAM65A KIAA1930	1223		GO:0005737; GO:0005794; GO:0007266; GO:0009267; GO:0009611; GO:0012506; GO:0016020; GO:0030335; GO:0031252; GO:0034067; GO:0035024; GO:0051683; GO:0070062; GO:0071889; GO:0090316; GO:1990869; GO:2001107	cell leading edge [GO:0031252]; cytoplasm [GO:0005737]; extracellular exosome [GO:0070062]; Golgi apparatus [GO:0005794]; membrane [GO:0016020]; vesicle membrane [GO:0012506]; 14-3-3 protein binding [GO:0071889]; cellular response to chemokine [GO:1990869]; cellular response to starvation [GO:0009267]; establishment of Golgi localization [GO:0051683]; negative regulation of Rho guanyl-nucleotide …
ENST00000506395	4.77055	0.0444209	-0.205774	0.000214395	0	6.86	0	0	0	0	0	0	0	2.554	6.439	13.595	ENSG00000164111		P08758	ANXA5_HUMAN	reviewed	Annexin A5 (Anchorin CII) (Annexin V) (Annexin-5) (Calphobindin I) (CBP-I) (Endonexin II) (Lipocortin V) (Placental anticoagulant protein 4) (PP4) (Placental anticoagulant protein I) (PAP-I) (Thromboplastin inhibitor) (Vascular anticoagulant-alpha) (VAC-alpha)	ANXA5 ANX5 ENX2 PP4	320		GO:0002576; GO:0004859; GO:0005388; GO:0005509; GO:0005543; GO:0005544; GO:0005576; GO:0005622; GO:0005737; GO:0005829; GO:0005925; GO:0007165; GO:0007596; GO:0008201; GO:0009897; GO:0010033; GO:0016020; GO:0017046; GO:0030195; GO:0030971; GO:0043065; GO:0043066; GO:0051260; GO:0051283; GO:0051592; GO:0060090; GO:0062023; GO:0070062; GO:0071284; GO:0072563; GO:0097066; GO:0097211; GO:1901317; GO:…	collagen-containing extracellular matrix [GO:0062023]; cytoplasm [GO:0005737]; cytosol [GO:0005829]; endothelial microparticle [GO:0072563]; external side of plasma membrane [GO:0009897]; extracellular exosome [GO:0070062]; extracellular region [GO:0005576]; focal adhesion [GO:0005925]; intracellular [GO:0005622]; membrane [GO:0016020]; calcium ion binding [GO:0005509]; calcium-dependent phosphol…
ENST00000442798	4.74203	0.0124606	-0.756946	1.93779e-05	0	0	0	0	2.619	0	0	0	0	0	4.284	3.52	ENSG00000115806	ENSG00000115806 -> Q9H8Y8-1	Q9H8Y8	GORS2_HUMAN	reviewed	Golgi reassembly-stacking protein 2 (GRS2) (Golgi phosphoprotein 6) (GOLPH6) (Golgi reassembly-stacking protein of 55 kDa) (GRASP55) (p59)	GORASP2 GOLPH6	452		GO:0000139; GO:0005789; GO:0005794; GO:0006996; GO:0007030; GO:0007283; GO:0016020; GO:0030154; GO:0034976; GO:0061951; GO:0070925	endoplasmic reticulum membrane [GO:0005789]; Golgi apparatus [GO:0005794]; Golgi membrane [GO:0000139]; membrane [GO:0016020]; cell differentiation [GO:0030154]; establishment of protein localization to plasma membrane [GO:0061951]; Golgi organization [GO:0007030]; organelle assembly [GO:0070925]; organelle organization [GO:0006996]; response to endoplasmic reticulum stress [GO:0034976]; spermato…
ENST00000649126	4.74147	0.0425764	0.0221179	0.00019567	0	12.194	0	0	0	0	0	0	3.74	0	7.376	13.608	ENSG00000113013		P38646	GRP75_HUMAN	reviewed	Stress-70 protein, mitochondrial (75 kDa glucose-regulated protein) (GRP-75) (Heat shock 70 kDa protein 9) (Mortalin) (MOT) (Peptide-binding protein 74) (PBP74)	HSPA9 GRP75 HSPA9B mt-HSP70	679		GO:0003723; GO:0005524; GO:0005730; GO:0005737; GO:0005739; GO:0005759; GO:0005925; GO:0006611; GO:0006986; GO:0016226; GO:0016887; GO:0030218; GO:0031072; GO:0031625; GO:0034605; GO:0034620; GO:0035722; GO:0042026; GO:0042623; GO:0042645; GO:0043066; GO:0044183; GO:0045646; GO:0045647; GO:0051082; GO:0051085; GO:0051787; GO:0070062; GO:1902037	cytoplasm [GO:0005737]; extracellular exosome [GO:0070062]; focal adhesion [GO:0005925]; mitochondrial matrix [GO:0005759]; mitochondrial nucleoid [GO:0042645]; mitochondrion [GO:0005739]; nucleolus [GO:0005730]; ATP binding [GO:0005524]; ATPase activity [GO:0016887]; ATPase activity, coupled [GO:0042623]; heat shock protein binding [GO:0031072]; misfolded protein binding [GO:0051787]; protein fo…
ENST00000449301	4.71839	0.0191915	-0.670916	4.60768e-05	0	6.914	0	0	0	0	0	0	0	0	3.462	7.314	ENSG00000119004	ENSG00000119004 -> Q6UW02-1	Q6UW02	CP20A_HUMAN	reviewed	Cytochrome P450 20A1 (EC 1.14.-.-)	CYP20A1 UNQ667/PRO1301	462		GO:0004497; GO:0005506; GO:0016020; GO:0016021; GO:0016705; GO:0020037	integral component of membrane [GO:0016021]; membrane [GO:0016020]; heme binding [GO:0020037]; iron ion binding [GO:0005506]; monooxygenase activity [GO:0004497]; oxidoreductase activity, acting on paired donors, with incorporation or reduction of molecular oxygen [GO:0016705]
ENST00000367137	4.71577	0.0105403	-0.664973	1.43785e-05	0	0	0	0	0	0	1.38	0	0	0	6.072	7.214	ENSG00000133065		Q8IVJ1	S41A1_HUMAN	reviewed	Solute carrier family 41 member 1	SLC41A1	513		GO:0005886; GO:0010961; GO:0015095; GO:0015693; GO:0016021; GO:0016323; GO:0022857; GO:0032991; GO:0061768; GO:0070838; GO:0071286; GO:0072509; GO:1903830	basolateral plasma membrane [GO:0016323]; integral component of membrane [GO:0016021]; plasma membrane [GO:0005886]; protein-containing complex [GO:0032991]; divalent inorganic cation transmembrane transporter activity [GO:0072509]; magnesium ion transmembrane transporter activity [GO:0015095]; magnesium:sodium antiporter activity [GO:0061768]; transmembrane transporter activity [GO:0022857]; cel…
ENST00000589417	4.71555	0.0175684	0.0420157	3.83454e-05	0	2.301	8.828	0	0.429	0	0.019	0	1.023	0	7.114	4.843	ENSG00000132475		P84243	H33_HUMAN	reviewed	Histone H3.3	H3F3A H3.3A H3F3 PP781; H3F3B H3.3B	136		GO:0000183; GO:0000228; GO:0000784; GO:0000786; GO:0000788; GO:0000979; GO:0000980; GO:0001649; GO:0001740; GO:0005576; GO:0005634; GO:0005654; GO:0006334; GO:0006336; GO:0006997; GO:0007286; GO:0007338; GO:0007566; GO:0007596; GO:0008283; GO:0008584; GO:0030307; GO:0031492; GO:0031508; GO:0031509; GO:0032200; GO:0032991; GO:0035264; GO:0042692; GO:0044267; GO:0045652; GO:0045814; GO:0046982; GO:…	Barr body [GO:0001740]; extracellular exosome [GO:0070062]; extracellular region [GO:0005576]; nuclear chromosome [GO:0000228]; nuclear chromosome, telomeric region [GO:0000784]; nuclear nucleosome [GO:0000788]; nucleoplasm [GO:0005654]; nucleosome [GO:0000786]; nucleus [GO:0005634]; protein-containing complex [GO:0032991]; nucleosomal DNA binding [GO:0031492]; protein heterodimerization activity…
ENST00000442947	4.67776	0.0445772	-0.329866	0.000216714	0	0	0	0	1.985	0	3.833	0	0	0	8.768	3.42
ENST00000359359	4.64179	0.0162085	-0.761153	3.36083e-05	0	0	2.327	0	0	0	0	0	0	0.001	2.874	11.428	ENSG00000198663	ENSG00000198663 -> Q6UWU4-1;Q6UWU4-2;Q6UWU4-3	Q6UWU4	CF089_HUMAN	reviewed	Bombesin receptor-activated protein C6orf89 (Amfion)	C6orf89 BRAP UNQ177/PRO203	347		GO:0000139; GO:0005730; GO:0005737; GO:0005886; GO:0016021; GO:0030496; GO:0042060; GO:0045787; GO:0050673; GO:1901727	cytoplasm [GO:0005737]; Golgi membrane [GO:0000139]; integral component of membrane [GO:0016021]; midbody [GO:0030496]; nucleolus [GO:0005730]; plasma membrane [GO:0005886]; epithelial cell proliferation [GO:0050673]; positive regulation of cell cycle [GO:0045787]; positive regulation of histone deacetylase activity [GO:1901727]; wound healing [GO:0042060]
ENST00000393256	4.63922	0.00671538	-0.982248	6.22931e-06	0	0	0	0	0	0	0	0	0	0	3.048	9.025	ENSG00000153094	ENSG00000153094 -> O43521-1;O43521-10;O43521-11;O43521-14;O43521-16;O43521-17;O43521-2;O43521-4;O43521-5;O43521-7;O43521-8;O43521-9	O43521	B2L11_HUMAN	reviewed	Bcl-2-like protein 11 (Bcl2-L-11) (Bcl2-interacting mediator of cell death)	BCL2L11 BIM	198		GO:0001701; GO:0001782; GO:0001783; GO:0001822; GO:0001844; GO:0002262; GO:0005739; GO:0005741; GO:0005829; GO:0006915; GO:0006919; GO:0007160; GO:0007283; GO:0007420; GO:0008017; GO:0008584; GO:0008630; GO:0012505; GO:0019898; GO:0019901; GO:0030879; GO:0032464; GO:0034263; GO:0034976; GO:0035148; GO:0042475; GO:0042981; GO:0043029; GO:0043065; GO:0043280; GO:0043525; GO:0043583; GO:0045787; GO:…	Bcl-2 family protein complex [GO:0097136]; BIM-BCL-2 complex [GO:0097141]; BIM-BCL-xl complex [GO:0097140]; cytosol [GO:0005829]; endomembrane system [GO:0012505]; extrinsic component of membrane [GO:0019898]; mitochondrial outer membrane [GO:0005741]; mitochondrion [GO:0005739]; microtubule binding [GO:0008017]; protein heterodimerization activity [GO:0046982]; protein kinase binding [GO:0019901…
ENST00000429709	4.58687	0.0231372	-0.55421	6.24938e-05	0	0	0	0	0	0	3.086	0	0	0	6.068	8.75	ENSG00000136518	ENSG00000136518 -> O96019-1;O96019-2	O96019	ACL6A_HUMAN	reviewed	Actin-like protein 6A (53 kDa BRG1-associated factor A) (Actin-related protein Baf53a) (ArpNbeta) (BRG1-associated factor 53A) (BAF53A) (INO80 complex subunit K)	ACTL6A BAF53 BAF53A INO80K	429		GO:0000790; GO:0001825; GO:0003407; GO:0003682; GO:0003713; GO:0005634; GO:0005654; GO:0005886; GO:0006281; GO:0006310; GO:0006338; GO:0006357; GO:0007165; GO:0016514; GO:0016579; GO:0021510; GO:0031011; GO:0032991; GO:0035267; GO:0040008; GO:0043044; GO:0043967; GO:0043968; GO:0071564	Ino80 complex [GO:0031011]; npBAF complex [GO:0071564]; NuA4 histone acetyltransferase complex [GO:0035267]; nuclear chromatin [GO:0000790]; nucleoplasm [GO:0005654]; nucleus [GO:0005634]; plasma membrane [GO:0005886]; protein-containing complex [GO:0032991]; SWI/SNF complex [GO:0016514]; chromatin binding [GO:0003682]; transcription coactivator activity [GO:0003713]; ATP-dependent chromatin remo…
ENST00000339839	4.58243	0.0265476	-0.706217	8.24345e-05	0	0	4.346	0	0	0	0	0	0	0	2.735	11.18	ENSG00000173588	ENSG00000173588 -> Q9Y592-1	Q9Y592	CEP83_HUMAN	reviewed	Centrosomal protein of 83 kDa (Cep83) (Coiled-coil domain-containing protein 41) (Renal carcinoma antigen NY-REN-58)	CEP83 CCDC41	701		GO:0005794; GO:0005814; GO:0005829; GO:0048278; GO:0051660; GO:0060271; GO:0071539; GO:0097539; GO:0097711	centriole [GO:0005814]; ciliary transition fiber [GO:0097539]; cytosol [GO:0005829]; Golgi apparatus [GO:0005794]; ciliary basal body-plasma membrane docking [GO:0097711]; cilium assembly [GO:0060271]; establishment of centrosome localization [GO:0051660]; protein localization to centrosome [GO:0071539]; vesicle docking [GO:0048278]
ENST00000358675	4.56575	0.0209346	-0.814685	5.48311e-05	2.005	0	0	0	0	0	0	0	0	0	2.48	15.125	ENSG00000154380	ENSG00000154380 -> Q8N8S7-1;Q8N8S7-2	Q8N8S7	ENAH_HUMAN	reviewed	Protein enabled homolog	ENAH MENA	591		GO:0003779; GO:0005829; GO:0005856; GO:0005886; GO:0005925; GO:0007411; GO:0017124; GO:0030027; GO:0030054; GO:0030175; GO:0045202; GO:0050699	cell junction [GO:0030054]; cytoskeleton [GO:0005856]; cytosol [GO:0005829]; filopodium [GO:0030175]; focal adhesion [GO:0005925]; lamellipodium [GO:0030027]; plasma membrane [GO:0005886]; synapse [GO:0045202]; actin binding [GO:0003779]; SH3 domain binding [GO:0017124]; WW domain binding [GO:0050699]; axon guidance [GO:0007411]
ENST00000636574	4.56415	0.0342476	0.198461	0.000143894	0	0	0	0	2.905	0	0	0	0.943	4.549	11.512	11.323	ENSG00000182220	ENSG00000182220 -> O75787-1;O75787-2	O75787	RENR_HUMAN	reviewed	Renin receptor (ATPase H(+)-transporting lysosomal accessory protein 2) (ATPase H(+)-transporting lysosomal-interacting protein 2) (ER-localized type I transmembrane adaptor) (Embryonic liver differentiation factor 10) (N14F) (Renin/prorenin receptor) (Vacuolar ATP synthase membrane sector-associated protein M8-9) (ATP6M8-9) (V-ATPase M8.9 subunit)	ATP6AP2 ATP6IP2 CAPER ELDF10 HT028 MSTP009 PSEC0072	350		GO:0002003; GO:0005886; GO:0009897; GO:0016021; GO:0016324; GO:0021903; GO:0030177; GO:0032914; GO:0038023; GO:0043005; GO:0043312; GO:0043408; GO:0044297; GO:0048069; GO:0060323; GO:0070062; GO:0070821; GO:0101003	apical plasma membrane [GO:0016324]; cell body [GO:0044297]; external side of plasma membrane [GO:0009897]; extracellular exosome [GO:0070062]; ficolin-1-rich granule membrane [GO:0101003]; integral component of membrane [GO:0016021]; neuron projection [GO:0043005]; plasma membrane [GO:0005886]; tertiary granule membrane [GO:0070821]; signaling receptor activity [GO:0038023]; angiotensin maturati…
ENST00000473538	4.53651	0.00957827	-0.985373	1.07142e-05	0	0	0	0	0	0	0	0	0	0	2.706	9.924
ENST00000470467	4.52227	0.00976526	-1.09958	1.15269e-05	0	0.006	0	0	0	0.002	0	0	0	0	3.977	2.245	ENSG00000112640	ENSG00000112640 -> Q14738-1;Q14738-2;Q14738-3	Q14738	2A5D_HUMAN	reviewed	Serine/threonine-protein phosphatase 2A 56 kDa regulatory subunit delta isoform (PP2A B subunit isoform B'-delta) (PP2A B subunit isoform B56-delta) (PP2A B subunit isoform PR61-delta) (PP2A B subunit isoform R5-delta)	PPP2R5D	602		GO:0000159; GO:0004721; GO:0005634; GO:0005654; GO:0005829; GO:0006470; GO:0007165; GO:0007399; GO:0010801; GO:0019888; GO:0031952; GO:0035307; GO:0072542	cytosol [GO:0005829]; nucleoplasm [GO:0005654]; nucleus [GO:0005634]; protein phosphatase type 2A complex [GO:0000159]; phosphoprotein phosphatase activity [GO:0004721]; protein phosphatase activator activity [GO:0072542]; protein phosphatase regulator activity [GO:0019888]; negative regulation of peptidyl-threonine phosphorylation [GO:0010801]; nervous system development [GO:0007399]; positive r…
ENST00000296026	4.50067	0.0207927	-0.708803	5.33248e-05	0	0	1.086	0	0	0	0	0.931	0	0	5.172	3.727	ENSG00000163734		P19876	CXCL3_HUMAN	reviewed	C-X-C motif chemokine 3 (GRO-gamma(1-73)) (Growth-regulated protein gamma) (GRO-gamma) (Macrophage inflammatory protein 2-beta) (MIP2-beta) [Cleaved into: GRO-gamma(5-73)]	CXCL3 GRO3 GROG SCYB3	107		GO:0005576; GO:0005615; GO:0006954; GO:0006955; GO:0007186; GO:0008009; GO:0030593; GO:0030595; GO:0031640; GO:0061844; GO:0070098; GO:0071222	extracellular region [GO:0005576]; extracellular space [GO:0005615]; chemokine activity [GO:0008009]; antimicrobial humoral immune response mediated by antimicrobial peptide [GO:0061844]; cellular response to lipopolysaccharide [GO:0071222]; chemokine-mediated signaling pathway [GO:0070098]; G protein-coupled receptor signaling pathway [GO:0007186]; immune response [GO:0006955]; inflammatory resp…
ENST00000543342	4.49687	0.0147112	-0.893651	2.68913e-05	0	0.001	0	1.323	0	0	0	0	0	0	3.245	4.314	ENSG00000118600		Q9Y2B1	RXLT1_HUMAN	reviewed	Ribitol-5-phosphate xylosyltransferase 1 (EC 2.4.2.-) (Transmembrane protein 5) (UDP-D-xylose:ribitol-5-phosphate beta1,4-xylosyltransferase)	RXYLT1 TMEM5	443	PATHWAY: Protein modification; protein glycosylation. {ECO:0000269|PubMed:25279699, ECO:0000269|PubMed:27130732, ECO:0000269|PubMed:27733679, ECO:0000269|PubMed:29477842}.	GO:0000139; GO:0005654; GO:0005794; GO:0005887; GO:0035269; GO:0120053	Golgi apparatus [GO:0005794]; Golgi membrane [GO:0000139]; integral component of plasma membrane [GO:0005887]; nucleoplasm [GO:0005654]; ribitol beta-1,4-xylosyltransferase activity [GO:0120053]; protein O-linked mannosylation [GO:0035269]
ENST00000556856	4.49444	0.032103	-0.626434	0.000129628	1.207	1.073	0	1.768	0.507	0	0	0	0	0	5.81	0.532	ENSG00000119686	ENSG00000119686 -> Q9UPI3-1;Q9UPI3-2	Q9UPI3	FLVC2_HUMAN	reviewed	Feline leukemia virus subgroup C receptor-related protein 2 (Calcium-chelate transporter) (CCT)	FLVCR2 C14orf58	526		GO:0005886; GO:0015232; GO:0016021; GO:0020037; GO:0097037	integral component of membrane [GO:0016021]; plasma membrane [GO:0005886]; heme binding [GO:0020037]; heme transporter activity [GO:0015232]; heme export [GO:0097037]
ENST00000321919	4.48073	0.00957827	-1.0917	1.0572e-05	0	0	0	0	0	0	0	0	0	0	3.602	2.776	ENSG00000140632	ENSG00000140632 -> Q49A26-1;Q49A26-3;Q49A26-5	Q49A26	GLYR1_HUMAN	reviewed	Putative oxidoreductase GLYR1 (EC 1.-.-.-) (3-hydroxyisobutyrate dehydrogenase-like protein) (Cytokine-like nuclear factor N-PAC) (Glyoxylate reductase 1 homolog) (Nuclear protein NP60) (Nuclear protein of 60 kDa)	GLYR1 HIBDL NP60	553		GO:0000786; GO:0003677; GO:0005654; GO:0005794; GO:0005829; GO:0016491; GO:0016607; GO:0035064; GO:0042393; GO:0050661; GO:0051287	cytosol [GO:0005829]; Golgi apparatus [GO:0005794]; nuclear speck [GO:0016607]; nucleoplasm [GO:0005654]; nucleosome [GO:0000786]; DNA binding [GO:0003677]; histone binding [GO:0042393]; methylated histone binding [GO:0035064]; NAD binding [GO:0051287]; NADP binding [GO:0050661]; oxidoreductase activity [GO:0016491]
ENST00000619722	4.47768	0.00979316	-0.997347	1.25676e-05	0	0	0	0	0	0	0	0	0	0	2.609	9.279	ENSG00000100578	ENSG00000100578 -> Q9BVV6-1;Q9BVV6-2;Q9BVV6-3;Q9BVV6-4	Q9BVV6	TALD3_HUMAN	reviewed	Protein TALPID3	KIAA0586 TALPID3	1533		GO:0001917; GO:0005813; GO:0005814; GO:0007224; GO:0036064; GO:0060271; GO:0070201	centriole [GO:0005814]; centrosome [GO:0005813]; ciliary basal body [GO:0036064]; photoreceptor inner segment [GO:0001917]; cilium assembly [GO:0060271]; regulation of establishment of protein localization [GO:0070201]; smoothened signaling pathway [GO:0007224]
ENST00000265960	4.46517	0.0145218	-1.13795	2.49604e-05	0	0	0	0	0	0	0	0	0	0	4.363	1.362	ENSG00000119487	ENSG00000119487 -> Q9BPZ7-1;Q9BPZ7-2;Q9BPZ7-3;Q9BPZ7-4;Q9BPZ7-5	Q9BPZ7	SIN1_HUMAN	reviewed	Target of rapamycin complex 2 subunit MAPKAP1 (TORC2 subunit MAPKAP1) (Mitogen-activated protein kinase 2-associated protein 1) (Stress-activated map kinase-interacting protein 1) (SAPK-interacting protein 1) (mSIN1)	MAPKAP1 MIP1 SIN1	522		GO:0005546; GO:0005547; GO:0005654; GO:0005737; GO:0005794; GO:0005829; GO:0005886; GO:0017016; GO:0019901; GO:0021762; GO:0030950; GO:0031410; GO:0031932; GO:0032148; GO:0033138; GO:0038203; GO:0043325; GO:0046580; GO:0070300; GO:0080025; GO:1900407	cytoplasm [GO:0005737]; cytoplasmic vesicle [GO:0031410]; cytosol [GO:0005829]; Golgi apparatus [GO:0005794]; nucleoplasm [GO:0005654]; plasma membrane [GO:0005886]; TORC2 complex [GO:0031932]; phosphatidic acid binding [GO:0070300]; phosphatidylinositol-3,4,5-trisphosphate binding [GO:0005547]; phosphatidylinositol-3,4-bisphosphate binding [GO:0043325]; phosphatidylinositol-3,5-bisphosphate bind…
ENST00000618778	4.4464	0.0147112	-0.796678	2.59833e-05	0	0	0	0	0	0	0	0.892	0	0	4.074	7.453	ENSG00000121964	ENSG00000121964 -> Q4AE62-1;Q4AE62-2;Q4AE62-4;Q4AE62-5;Q4AE62-6	Q4AE62	GTDC1_HUMAN	reviewed	Glycosyltransferase-like domain-containing protein 1 (Mannosyltransferase-like protein Xa) (Mat-Xa)	GTDC1	458
ENST00000545693	4.4258	0.00976526	-1.03243	1.12791e-05	0	0	0	0	0	0	0	0	0	0	2.724	6.512	ENSG00000148498	ENSG00000148498 -> Q8TEW0-1;Q8TEW0-11;Q8TEW0-2;Q8TEW0-3;Q8TEW0-4;Q8TEW0-5;Q8TEW0-6;Q8TEW0-8;Q8TEW0-9	Q8TEW0	PARD3_HUMAN	reviewed	Partitioning defective 3 homolog (PAR-3) (PARD-3) (Atypical PKC isotype-specific-interacting protein) (ASIP) (CTCL tumor antigen se2-5) (PAR3-alpha)	PARD3 PAR3 PAR3A	1356		GO:0000226; GO:0005546; GO:0005547; GO:0005737; GO:0005829; GO:0005856; GO:0005886; GO:0005911; GO:0005912; GO:0005913; GO:0005923; GO:0005938; GO:0006612; GO:0007049; GO:0007155; GO:0007163; GO:0007179; GO:0007205; GO:0007409; GO:0008104; GO:0008356; GO:0010801; GO:0012505; GO:0016324; GO:0019903; GO:0022011; GO:0030010; GO:0030054; GO:0031643; GO:0032266; GO:0032991; GO:0033269; GO:0035091; GO:…	adherens junction [GO:0005912]; apical junction complex [GO:0043296]; apical plasma membrane [GO:0016324]; axonal growth cone [GO:0044295]; bicellular tight junction [GO:0005923]; cell cortex [GO:0005938]; cell junction [GO:0030054]; cell-cell adherens junction [GO:0005913]; cell-cell junction [GO:0005911]; cytoplasm [GO:0005737]; cytoskeleton [GO:0005856]; cytosol [GO:0005829]; endomembrane syst…
ENST00000590335	4.42532	0.0272429	-0.388484	9.63851e-05	0	0	0	0	0	0	0.827	0.618	0	0.944	10.583	3.073
ENST00000512903	4.42294	0.0157103	-0.784525	3.15482e-05	0	0	0	0	1.86	0	0	0	0	0	2.755	6.167	ENSG00000109606		O43143	DHX15_HUMAN	reviewed	Pre-mRNA-splicing factor ATP-dependent RNA helicase DHX15 (EC 3.6.4.13) (ATP-dependent RNA helicase #46) (DEAH box protein 15)	DHX15 DBP1 DDX15	795		GO:0000398; GO:0003723; GO:0003724; GO:0003725; GO:0005524; GO:0005634; GO:0005654; GO:0005689; GO:0005730; GO:0006397; GO:0008380; GO:0009636; GO:0016607; GO:0034459; GO:0043279	nuclear speck [GO:0016607]; nucleolus [GO:0005730]; nucleoplasm [GO:0005654]; nucleus [GO:0005634]; U12-type spliceosomal complex [GO:0005689]; ATP binding [GO:0005524]; ATP-dependent 3'-5' RNA helicase activity [GO:0034459]; double-stranded RNA binding [GO:0003725]; RNA binding [GO:0003723]; RNA helicase activity [GO:0003724]; mRNA processing [GO:0006397]; mRNA splicing, via spliceosome [GO:0000…
ENST00000352251	4.41945	0.0452974	-0.536102	0.000222452	0	0	0	0	0	0	0	0	0	3.076	4.915	13.614	ENSG00000120685	ENSG00000120685 -> Q86XN7-1;Q86XN7-2	Q86XN7	PRSR1_HUMAN	reviewed	Proline and serine-rich protein 1	PROSER1 C13orf23 KIAA2032	944
ENST00000635200	4.40175	0.0191915	-0.951039	4.52417e-05	0	0	0	1.232	0	0	0	0	0	0	3.46	2.478
ENST00000415901	4.40035	0.00979316	-0.94981	1.28249e-05	0	0	0	0	0	0	0.024	0	0	0.173	3.733	4.232	ENSG00000197885		Q9NYS0	KBRS1_HUMAN	reviewed	NF-kappa-B inhibitor-interacting Ras-like protein 1 (I-kappa-B-interacting Ras-like protein 1) (Kappa B-Ras protein 1) (KappaB-Ras1)	NKIRAS1 KBRAS1	192		GO:0003924; GO:0005525; GO:0005737; GO:0007249; GO:0016020	cytoplasm [GO:0005737]; membrane [GO:0016020]; GTP binding [GO:0005525]; GTPase activity [GO:0003924]; I-kappaB kinase/NF-kappaB signaling [GO:0007249]
ENST00000225696	4.38108	0.0207443	0.50838	5.24027e-05	1.081	4.638	10.741	3.723	6.019	0	0	0	0	0.405	3.759	5.818	ENSG00000108559		Q99567	NUP88_HUMAN	reviewed	Nuclear pore complex protein Nup88 (88 kDa nucleoporin) (Nucleoporin Nup88)	NUP88	741		GO:0000055; GO:0000056; GO:0000278; GO:0005215; GO:0005643; GO:0005654; GO:0005829; GO:0006110; GO:0006406; GO:0006409; GO:0006606; GO:0006611; GO:0016032; GO:0016925; GO:0017056; GO:0019083; GO:0043657; GO:0060964; GO:0075733; GO:1900034	cytosol [GO:0005829]; host cell [GO:0043657]; nuclear pore [GO:0005643]; nucleoplasm [GO:0005654]; structural constituent of nuclear pore [GO:0017056]; transporter activity [GO:0005215]; intracellular transport of virus [GO:0075733]; mitotic cell cycle [GO:0000278]; mRNA export from nucleus [GO:0006406]; protein export from nucleus [GO:0006611]; protein import into nucleus [GO:0006606]; protein s…
ENST00000394815	4.37036	0.0108201	-0.537422	1.56459e-05	0	0	0	0	0	0.786	0	0	0.469	0	4.824	11.179	ENSG00000167767	ENSG00000167767 -> Q6KB66-1;Q6KB66-2	Q6KB66	K2C80_HUMAN	reviewed	Keratin, type II cytoskeletal 80 (Cytokeratin-80) (CK-80) (Keratin-80) (K80) (Type-II keratin Kb20)	KRT80 KB20	452		GO:0005198; GO:0005737; GO:0005829; GO:0005882; GO:0031424; GO:0045095; GO:0045111; GO:0070268	cytoplasm [GO:0005737]; cytosol [GO:0005829]; intermediate filament [GO:0005882]; intermediate filament cytoskeleton [GO:0045111]; keratin filament [GO:0045095]; structural molecule activity [GO:0005198]; cornification [GO:0070268]; keratinization [GO:0031424]
ENST00000372688	4.36768	0.0157103	-0.949169	3.05244e-05	0	0	0	0	0.902	0	0	0	0	0	3.635	1.88	ENSG00000119335	ENSG00000119335 -> Q01105-1;Q01105-2;Q01105-3;Q01105-4	Q01105	SET_HUMAN	reviewed	Protein SET (HLA-DR-associated protein II) (Inhibitor of granzyme A-activated DNase) (IGAAD) (PHAPII) (Phosphatase 2A inhibitor I2PP2A) (I-2PP2A) (Template-activating factor I) (TAF-I)	SET	290		GO:0003677; GO:0004864; GO:0005634; GO:0005654; GO:0005737; GO:0005783; GO:0005811; GO:0005829; GO:0006260; GO:0006334; GO:0006337; GO:0016032; GO:0019888; GO:0032991; GO:0035067; GO:0042393; GO:0043488; GO:0043524; GO:0045892; GO:0048471	cytoplasm [GO:0005737]; cytosol [GO:0005829]; endoplasmic reticulum [GO:0005783]; lipid droplet [GO:0005811]; nucleoplasm [GO:0005654]; nucleus [GO:0005634]; perinuclear region of cytoplasm [GO:0048471]; protein-containing complex [GO:0032991]; DNA binding [GO:0003677]; histone binding [GO:0042393]; protein phosphatase inhibitor activity [GO:0004864]; protein phosphatase regulator activity [GO:00…
ENST00000373325	4.34176	0.0272429	-0.835316	0.000100091	0	0	3.237	0	0	0	0	0	0	0	2.747	4.658	ENSG00000101452	ENSG00000101452 -> Q9H5Z1-1;Q9H5Z1-2	Q9H5Z1	DHX35_HUMAN	reviewed	Probable ATP-dependent RNA helicase DHX35 (EC 3.6.4.13) (DEAH box protein 35)	DHX35 C20orf15 DDX35	703		GO:0000398; GO:0003723; GO:0005524; GO:0034459; GO:0071013	catalytic step 2 spliceosome [GO:0071013]; ATP binding [GO:0005524]; ATP-dependent 3'-5' RNA helicase activity [GO:0034459]; RNA binding [GO:0003723]; mRNA splicing, via spliceosome [GO:0000398]
ENST00000589028	4.32831	0.0108201	-1.05505	1.54841e-05	0.001	0	0	0	0	0	0	0	0	0	2.583	5.609	ENSG00000082805	ENSG00000082805 -> Q8IUD2-1;Q8IUD2-2;Q8IUD2-3;Q8IUD2-4;Q8IUD2-5	Q8IUD2	RB6I2_HUMAN	reviewed	ELKS/Rab6-interacting/CAST family member 1 (ERC-1) (Rab6-interacting protein 2)	ERC1 ELKS KIAA1081 RAB6IP2	1116		GO:0000139; GO:0005737; GO:0005813; GO:0006355; GO:0007252; GO:0007275; GO:0008385; GO:0015031; GO:0017137; GO:0030165; GO:0036064; GO:0042147; GO:0042734; GO:0043066; GO:0043522; GO:0045202; GO:0045296; GO:0051092	centrosome [GO:0005813]; ciliary basal body [GO:0036064]; cytoplasm [GO:0005737]; Golgi membrane [GO:0000139]; IkappaB kinase complex [GO:0008385]; presynaptic membrane [GO:0042734]; synapse [GO:0045202]; cadherin binding [GO:0045296]; leucine zipper domain binding [GO:0043522]; PDZ domain binding [GO:0030165]; Rab GTPase binding [GO:0017137]; I-kappaB phosphorylation [GO:0007252]; multicellular …
ENST00000635644	4.32831	0.0108201	-1.05505	1.54841e-05	0.001	0	0	0	0	0	0	0	0	0	2.583	5.609
ENST00000622873	4.31563	0.0157103	-0.872784	3.1718e-05	0	0	0	0	0	0	0	0	0	0.255	2.789	10.492	ENSG00000132437	ENSG00000132437 -> P20711-1;P20711-2;P20711-3;P20711-4	P20711	DDC_HUMAN	reviewed	Aromatic-L-amino-acid decarboxylase (AADC) (EC 4.1.1.28) (DOPA decarboxylase) (DDC)	DDC AADC	480	PATHWAY: Catecholamine biosynthesis; dopamine biosynthesis; dopamine from L-tyrosine: step 2/2.	GO:0004058; GO:0005829; GO:0006520; GO:0007623; GO:0008021; GO:0010259; GO:0015842; GO:0016597; GO:0019899; GO:0019904; GO:0030170; GO:0030424; GO:0033076; GO:0035690; GO:0036468; GO:0042416; GO:0042423; GO:0042427; GO:0043025; GO:0046219; GO:0046684; GO:0052314; GO:0070062; GO:0071312; GO:0071363	axon [GO:0030424]; cytosol [GO:0005829]; extracellular exosome [GO:0070062]; neuronal cell body [GO:0043025]; synaptic vesicle [GO:0008021]; amino acid binding [GO:0016597]; aromatic-L-amino-acid decarboxylase activity [GO:0004058]; enzyme binding [GO:0019899]; L-dopa decarboxylase activity [GO:0036468]; protein domain specific binding [GO:0019904]; pyridoxal phosphate binding [GO:0030170]; amine…
ENST00000370730	4.30798	0.0159687	-1.00102	3.26755e-05	0	0	0	0	0	0	0	0	0	0	2.128	11.052	ENSG00000117114	ENSG00000117114 -> O95490-1;O95490-2;O95490-3;O95490-4;O95490-5;O95490-6;O95490-7	O95490	AGRL2_HUMAN	reviewed	Adhesion G protein-coupled receptor L2 (Calcium-independent alpha-latrotoxin receptor 2) (CIRL-2) (Latrophilin homolog 1) (Latrophilin-2) (Lectomedin-1)	ADGRL2 KIAA0786 LEC1 LPHH1 LPHN2	1459		GO:0004930; GO:0005887; GO:0007166; GO:0007186; GO:0007189; GO:0007420; GO:0016021; GO:0016524; GO:0030246; GO:0043005	integral component of membrane [GO:0016021]; integral component of plasma membrane [GO:0005887]; neuron projection [GO:0043005]; carbohydrate binding [GO:0030246]; G protein-coupled receptor activity [GO:0004930]; latrotoxin receptor activity [GO:0016524]; adenylate cyclase-activating G protein-coupled receptor signaling pathway [GO:0007189]; brain development [GO:0007420]; cell surface receptor …
ENST00000455934	4.3047	0.0264552	-0.959634	8.08389e-05	2.269	0	0	0	0	0	0	0	0	0	2.951	3.158	ENSG00000023228	ENSG00000023228 -> P28331-1;P28331-2;P28331-3;P28331-4;P28331-5	P28331	NDUS1_HUMAN	reviewed	NADH-ubiquinone oxidoreductase 75 kDa subunit, mitochondrial (EC 1.6.99.3) (EC 7.1.1.2) (Complex I-75kD) (CI-75kD)	NDUFS1	727		GO:0005739; GO:0005747; GO:0005758; GO:0005759; GO:0006120; GO:0008137; GO:0008637; GO:0009055; GO:0032981; GO:0045272; GO:0045333; GO:0046034; GO:0046872; GO:0051537; GO:0051539; GO:0051881; GO:0072593	mitochondrial intermembrane space [GO:0005758]; mitochondrial matrix [GO:0005759]; mitochondrial respiratory chain complex I [GO:0005747]; mitochondrion [GO:0005739]; plasma membrane respiratory chain complex I [GO:0045272]; 2 iron, 2 sulfur cluster binding [GO:0051537]; 4 iron, 4 sulfur cluster binding [GO:0051539]; electron transfer activity [GO:0009055]; metal ion binding [GO:0046872]; NADH de…
ENST00000637733	4.3047	0.0264552	-0.959634	8.08389e-05	2.269	0	0	0	0	0	0	0	0	0	2.951	3.158
ENST00000409660	4.29856	0.0430411	-0.852441	0.000199629	4.811	0	0	0	0	0	0	0	0	0.041	3.011	3.54	ENSG00000144320	ENSG00000144320 -> Q9C0E8-1;Q9C0E8-3;Q9C0E8-4	Q9C0E8	LNP_HUMAN	reviewed	Endoplasmic reticulum junction formation protein lunapark (ER junction formation factor lunapark)	LNPK KIAA1715 LNP	428		GO:0005654; GO:0005783; GO:0005789; GO:0007029; GO:0007596; GO:0016021; GO:0030176; GO:0032330; GO:0035115; GO:0042733; GO:0042802; GO:0046872; GO:0060173; GO:0071782; GO:0071786; GO:0071788; GO:0098826; GO:1903373	endoplasmic reticulum [GO:0005783]; endoplasmic reticulum membrane [GO:0005789]; endoplasmic reticulum tubular network [GO:0071782]; endoplasmic reticulum tubular network membrane [GO:0098826]; integral component of endoplasmic reticulum membrane [GO:0030176]; integral component of membrane [GO:0016021]; nucleoplasm [GO:0005654]; identical protein binding [GO:0042802]; metal ion binding [GO:00468…
ENST00000395761	4.27606	0.032016	1.55474	0.000125783	2.005	5.179	4.346	0.916	1.036	0.786	3.547	7.198	0.156	1.137	23.244	11.18	ENSG00000163739		P09341	GROA_HUMAN	reviewed	Growth-regulated alpha protein (C-X-C motif chemokine 1) (GRO-alpha(1-73)) (Melanoma growth stimulatory activity) (MGSA) (Neutrophil-activating protein 3) (NAP-3) [Cleaved into: GRO-alpha(4-73); GRO-alpha(5-73); GRO-alpha(6-73)]	CXCL1 GRO GRO1 GROA MGSA SCYB1	107		GO:0005102; GO:0005576; GO:0005615; GO:0006935; GO:0006954; GO:0006955; GO:0007165; GO:0007186; GO:0007399; GO:0008009; GO:0008047; GO:0008083; GO:0008283; GO:0008285; GO:0019221; GO:0030036; GO:0030593; GO:0030595; GO:0031640; GO:0035556; GO:0035580; GO:0043312; GO:0061844; GO:0070098; GO:0071222; GO:1904724	extracellular region [GO:0005576]; extracellular space [GO:0005615]; specific granule lumen [GO:0035580]; tertiary granule lumen [GO:1904724]; chemokine activity [GO:0008009]; enzyme activator activity [GO:0008047]; growth factor activity [GO:0008083]; signaling receptor binding [GO:0005102]; actin cytoskeleton organization [GO:0030036]; antimicrobial humoral immune response mediated by antimicro…
ENST00000471669	4.27116	0.027661	-0.733357	0.000102635	0	0	0	0	2.932	0	0	0	0	0	2.251	7.741	ENSG00000106686	ENSG00000106686 -> Q8N4H0-1;Q8N4H0-2;Q8N4H0-3	Q8N4H0	SPA6L_HUMAN	reviewed	Spermatogenesis associated 6-like protein	SPATA6L C9orf68	392
ENST00000443841	4.19346	0.0272429	4.13509	0.000100341	7.168	5.179	26.952	10.99	24.914	11.218	4.966	24.298	4.256	31.607	251.898	45.6
ENST00000393957	4.18371	0.0269704	-0.800641	8.92635e-05	0	0	0	0	0.518	0.786	0	0	0	0	3.482	3.727	ENSG00000159713		Q9BW30	TPPP3_HUMAN	reviewed	Tubulin polymerization-promoting protein family member 3 (TPPP/p20)	TPPP3 CGI-38	176		GO:0001578; GO:0005737; GO:0005874; GO:0015631; GO:0032273; GO:0046785	cytoplasm [GO:0005737]; microtubule [GO:0005874]; tubulin binding [GO:0015631]; microtubule bundle formation [GO:0001578]; microtubule polymerization [GO:0046785]; positive regulation of protein polymerization [GO:0032273]
ENST00000639443	4.17139	0.039686	-0.346854	0.00017324	0.001	0	0	0	0.956	0	0	0.942	0	1.13	5.436	6.9	ENSG00000178445		P23378	GCSP_HUMAN	reviewed	Glycine dehydrogenase (decarboxylating), mitochondrial (EC 1.4.4.2) (Glycine cleavage system P protein) (Glycine decarboxylase) (Glycine dehydrogenase (aminomethyl-transferring))	GLDC GCSP	1020		GO:0004375; GO:0005634; GO:0005739; GO:0005759; GO:0005886; GO:0005960; GO:0006546; GO:0009055; GO:0016594; GO:0016829; GO:0019464; GO:0019899; GO:0030170; GO:0036255; GO:0042803; GO:0070280; GO:1903442; GO:1990830	glycine cleavage complex [GO:0005960]; mitochondrial matrix [GO:0005759]; mitochondrion [GO:0005739]; nucleus [GO:0005634]; plasma membrane [GO:0005886]; electron transfer activity [GO:0009055]; enzyme binding [GO:0019899]; glycine binding [GO:0016594]; glycine dehydrogenase (decarboxylating) activity [GO:0004375]; lyase activity [GO:0016829]; protein homodimerization activity [GO:0042803]; pyrid…
ENST00000523096	4.16592	0.0180193	-0.905655	4.09629e-05	0	0	0	0	0.97	0	0	0	0	0	2.36	4.391	ENSG00000104231	ENSG00000104231 -> Q8TCF1-1;Q8TCF1-2;Q8TCF1-3;Q8TCF1-4	Q8TCF1	ZFAN1_HUMAN	reviewed	AN1-type zinc finger protein 1 (Zinc finger AN1-type-containing protein 1)	ZFAND1	268		GO:0008270; GO:0010494; GO:0035617; GO:0070628; GO:0090316; GO:1903843	cytoplasmic stress granule [GO:0010494]; proteasome binding [GO:0070628]; zinc ion binding [GO:0008270]; cellular response to arsenite ion [GO:1903843]; positive regulation of intracellular protein transport [GO:0090316]; stress granule disassembly [GO:0035617]
ENST00000432768	4.15516	0.0152876	-1.10506	2.83621e-05	0	0	0	0	0	0	0	0	0	0	2.43	3.796	ENSG00000174306	ENSG00000174306 -> Q9H4I2-1;Q9H4I2-2	Q9H4I2	ZHX3_HUMAN	reviewed	Zinc fingers and homeoboxes protein 3 (Triple homeobox protein 1) (Zinc finger and homeodomain protein 3)	ZHX3 KIAA0395 TIX1	956		GO:0000122; GO:0000977; GO:0000981; GO:0003700; GO:0003714; GO:0005634; GO:0005654; GO:0030154; GO:0042803; GO:0045669; GO:0045892; GO:0046872; GO:0046982	nucleoplasm [GO:0005654]; nucleus [GO:0005634]; DNA-binding transcription factor activity [GO:0003700]; DNA-binding transcription factor activity, RNA polymerase II-specific [GO:0000981]; metal ion binding [GO:0046872]; protein heterodimerization activity [GO:0046982]; protein homodimerization activity [GO:0042803]; RNA polymerase II regulatory region sequence-specific DNA binding [GO:0000977]; t…
ENST00000379359	4.15481	0.0310615	0.576704	0.000120338	0	2.072	0	0	3.109	0	1.419	0	0.625	2.652	9.765	15.838	ENSG00000102760	ENSG00000102760 -> Q9H4X1-1	Q9H4X1	RGCC_HUMAN	reviewed	Regulator of cell cycle RGCC (Response gene to complement 32 protein) (RGC-32)	RGCC C13orf15 RGC32	137		GO:0001100; GO:0001937; GO:0003331; GO:0005634; GO:0005730; GO:0005737; GO:0005813; GO:0005829; GO:0006956; GO:0006977; GO:0008285; GO:0010628; GO:0010718; GO:0016525; GO:0019901; GO:0030295; GO:0032967; GO:0043537; GO:0045737; GO:0045840; GO:0045944; GO:0050710; GO:0050715; GO:0051091; GO:0051496; GO:0070412; GO:0071158; GO:0071456; GO:0071850; GO:0072537; GO:0090272; GO:1900087; GO:1901203; GO:…	centrosome [GO:0005813]; cytoplasm [GO:0005737]; cytosol [GO:0005829]; nucleolus [GO:0005730]; nucleus [GO:0005634]; protein kinase activator activity [GO:0030295]; protein kinase binding [GO:0019901]; R-SMAD binding [GO:0070412]; cellular response to hypoxia [GO:0071456]; complement activation [GO:0006956]; DNA damage response, signal transduction by p53 class mediator resulting in cell cycle ar…
ENST00000396738	4.14585	0.0456319	-0.823023	0.000226585	0	5.369	0	0	0	0	0	0	0	0	2.494	3.352	ENSG00000115661		O75716	STK16_HUMAN	reviewed	Serine/threonine-protein kinase 16 (EC 2.7.11.1) (Myristoylated and palmitoylated serine/threonine-protein kinase) (MPSK) (Protein kinase PKL12) (TGF-beta-stimulated factor 1) (TSF-1) (Tyrosine-protein kinase STK16) (EC 2.7.10.2) (hPSK)	STK16 MPSK1 PKL12 TSF1	305		GO:0001228; GO:0004674; GO:0004715; GO:0005524; GO:0005798; GO:0005829; GO:0016020; GO:0046777; GO:0048471; GO:0071560	cytosol [GO:0005829]; Golgi-associated vesicle [GO:0005798]; membrane [GO:0016020]; perinuclear region of cytoplasm [GO:0048471]; ATP binding [GO:0005524]; DNA-binding transcription activator activity, RNA polymerase II-specific [GO:0001228]; non-membrane spanning protein tyrosine kinase activity [GO:0004715]; protein serine/threonine kinase activity [GO:0004674]; cellular response to transformin…
ENST00000518050	4.12815	0.0157103	-1.1037	3.14953e-05	0	0	0	0	0	0	0	0	0	0	2.329	4.027
ENST00000422516	4.12318	0.0320945	-0.932681	0.000126967	0	0	0	0	1.608	0	0	0	0	0	3.126	1.475	ENSG00000101004	ENSG00000101004 -> Q9Y2I6-1;Q9Y2I6-2	Q9Y2I6	NINL_HUMAN	reviewed	Ninein-like protein	NINL KIAA0980 NLP	1382		GO:0000086; GO:0005509; GO:0005813; GO:0005829; GO:0005874; GO:0010389; GO:0034454; GO:0045171; GO:0097711	centrosome [GO:0005813]; cytosol [GO:0005829]; intercellular bridge [GO:0045171]; microtubule [GO:0005874]; calcium ion binding [GO:0005509]; ciliary basal body-plasma membrane docking [GO:0097711]; G2/M transition of mitotic cell cycle [GO:0000086]; microtubule anchoring at centrosome [GO:0034454]; regulation of G2/M transition of mitotic cell cycle [GO:0010389]
ENST00000409584	4.11614	0.037984	-0.339781	0.000163738	0	0	0	1.106	3.916	0	0	0	0.203	0	2.292	12.804	ENSG00000115602	ENSG00000115602 -> Q01638-1;Q01638-2;Q01638-3;Q01638-4	Q01638	ILRL1_HUMAN	reviewed	Interleukin-1 receptor-like 1 (Protein ST2)	IL1RL1 DER4 ST2 T1	556		GO:0002826; GO:0004896; GO:0004908; GO:0005576; GO:0005886; GO:0006955; GO:0007165; GO:0009897; GO:0016021; GO:0032689; GO:0032754; GO:0038172; GO:0043032; GO:0050729; GO:0090197	external side of plasma membrane [GO:0009897]; extracellular region [GO:0005576]; integral component of membrane [GO:0016021]; plasma membrane [GO:0005886]; cytokine receptor activity [GO:0004896]; interleukin-1 receptor activity [GO:0004908]; immune response [GO:0006955]; interleukin-33-mediated signaling pathway [GO:0038172]; negative regulation of interferon-gamma production [GO:0032689]; nega…
ENST00000484097	4.11064	0.0256462	-0.962419	7.4865e-05	0	0	0	0.916	0	0	0	0	0	0	2.201	4.658	ENSG00000130147	ENSG00000130147 -> Q9P0V3-1	Q9P0V3	SH3B4_HUMAN	reviewed	SH3 domain-binding protein 4 (EH-binding protein 10) (Transferrin receptor-trafficking protein)	SH3BP4 BOG25 EHB10 TTP	963		GO:0005092; GO:0005634; GO:0005737; GO:0005905; GO:0006897; GO:0008285; GO:0010508; GO:0017016; GO:0030136; GO:0030308; GO:0032007; GO:0034260; GO:0042802; GO:0050790; GO:0061462; GO:0070062; GO:0071230	clathrin-coated pit [GO:0005905]; clathrin-coated vesicle [GO:0030136]; cytoplasm [GO:0005737]; extracellular exosome [GO:0070062]; nucleus [GO:0005634]; GDP-dissociation inhibitor activity [GO:0005092]; identical protein binding [GO:0042802]; Ras GTPase binding [GO:0017016]; cellular response to amino acid stimulus [GO:0071230]; endocytosis [GO:0006897]; negative regulation of cell growth [GO:00…
ENST00000323670	4.08911	0.0191915	-1.15463	4.56324e-05	0	0	0	0	0	0	0	0	0	0	2.736	2.045	ENSG00000131943	ENSG00000131943 -> Q9NSK7-1;Q9NSK7-2;Q9NSK7-3;Q9NSK7-4	Q9NSK7	CS012_HUMAN	reviewed	Protein C19orf12	C19orf12	152		GO:0005739; GO:0005783; GO:0005829; GO:0006914; GO:0006915; GO:0006979; GO:0016021; GO:0031966; GO:0051560	cytosol [GO:0005829]; endoplasmic reticulum [GO:0005783]; integral component of membrane [GO:0016021]; mitochondrial membrane [GO:0031966]; mitochondrion [GO:0005739]; apoptotic process [GO:0006915]; autophagy [GO:0006914]; mitochondrial calcium ion homeostasis [GO:0051560]; response to oxidative stress [GO:0006979]
ENST00000620170	4.07839	0.00976526	-0.870348	1.22555e-05	0	0	0	0	0	0	0	0	0.266	0	2.927	5.222
ENST00000633776	4.07137	0.0272429	-0.996553	9.72343e-05	0	0	0	0.996	0	0	0	0	0	0	2.436	2.838
ENST00000380780	4.06639	0.0207443	-1.16301	5.26346e-05	0	0	0	0	0	0	0	0	0	0	2.755	1.863	ENSG00000101871	ENSG00000101871 -> O15344-1;O15344-2	O15344	TRI18_HUMAN	reviewed	E3 ubiquitin-protein ligase Midline-1 (EC 2.3.2.27) (Midin) (Putative transcription factor XPRF) (RING finger protein 59) (RING finger protein Midline-1) (RING-type E3 ubiquitin transferase Midline-1) (Tripartite motif-containing protein 18)	MID1 FXY RNF59 TRIM18 XPRF	667		GO:0000226; GO:0005819; GO:0005829; GO:0005874; GO:0005875; GO:0007026; GO:0007389; GO:0008017; GO:0008270; GO:0016740; GO:0031625; GO:0032874; GO:0035372; GO:0042802; GO:0042803; GO:0046982; GO:0051219; GO:0060333	cytosol [GO:0005829]; microtubule [GO:0005874]; microtubule associated complex [GO:0005875]; spindle [GO:0005819]; identical protein binding [GO:0042802]; microtubule binding [GO:0008017]; phosphoprotein binding [GO:0051219]; protein heterodimerization activity [GO:0046982]; protein homodimerization activity [GO:0042803]; transferase activity [GO:0016740]; ubiquitin protein ligase binding [GO:003…
ENST00000493011	4.05822	0.0425764	-0.16173	0.000193007	0	0	0	0	0	0	4.496	0	1.326	0	9.626	5.467	ENSG00000091513		P02787	TRFE_HUMAN	reviewed	Serotransferrin (Transferrin) (Beta-1 metal-binding globulin) (Siderophilin)	TF PRO1400	698		GO:0001895; GO:0002576; GO:0005576; GO:0005615; GO:0005769; GO:0005770; GO:0005788; GO:0005905; GO:0006879; GO:0008198; GO:0008199; GO:0009925; GO:0009986; GO:0010008; GO:0015091; GO:0016324; GO:0030139; GO:0030665; GO:0031232; GO:0031410; GO:0031647; GO:0031982; GO:0033572; GO:0034756; GO:0034774; GO:0034986; GO:0043687; GO:0044267; GO:0045178; GO:0048260; GO:0048471; GO:0055037; GO:0055072; GO:…	apical plasma membrane [GO:0016324]; basal part of cell [GO:0045178]; basal plasma membrane [GO:0009925]; blood microparticle [GO:0072562]; cell surface [GO:0009986]; clathrin-coated pit [GO:0005905]; clathrin-coated vesicle membrane [GO:0030665]; cytoplasmic vesicle [GO:0031410]; early endosome [GO:0005769]; endocytic vesicle [GO:0030139]; endoplasmic reticulum lumen [GO:0005788]; endosome membr…
ENST00000366983	4.02522	0.0272429	-0.957875	9.93403e-05	0	0	0	0	0	0	0	0.626	0	0	3.337	2.795
ENST00000396052	4.01745	0.0476679	-0.838892	0.000241897	0	4.035	0	0	0	0	0	0	0	0	1.973	4.964	ENSG00000102897		O43325	LYRM1_HUMAN	reviewed	LYR motif-containing protein 1	LYRM1	122		GO:0005654; GO:0030496	midbody [GO:0030496]; nucleoplasm [GO:0005654]
ENST00000367241	3.99886	0.0256462	-0.646644	7.35176e-05	0	0	0	0	0	0	0	0	1.675	0	4.126	4.658	ENSG00000112029	ENSG00000112029 -> Q9UKT4-1;Q9UKT4-2	Q9UKT4	FBX5_HUMAN	reviewed	F-box only protein 5 (Early mitotic inhibitor 1)	FBXO5 EMI1 FBX5	447	PATHWAY: Protein modification; protein ubiquitination.	GO:0000083; GO:0001556; GO:0005634; GO:0005654; GO:0005737; GO:0005819; GO:0005829; GO:0006275; GO:0007057; GO:0007346; GO:0008284; GO:0010971; GO:0010997; GO:0016050; GO:0016567; GO:0019901; GO:0031145; GO:0032876; GO:0045669; GO:0045835; GO:0045841; GO:0046785; GO:0046872; GO:0051301; GO:0051444; GO:0070169; GO:0072687; GO:1901990; GO:1904667; GO:1905322; GO:1990948; GO:2000773; GO:2001021	cytoplasm [GO:0005737]; cytosol [GO:0005829]; meiotic spindle [GO:0072687]; nucleoplasm [GO:0005654]; nucleus [GO:0005634]; spindle [GO:0005819]; anaphase-promoting complex binding [GO:0010997]; metal ion binding [GO:0046872]; protein kinase binding [GO:0019901]; ubiquitin ligase inhibitor activity [GO:1990948]; anaphase-promoting complex-dependent catabolic process [GO:0031145]; cell division [G…
ENST00000392776	3.97382	0.0269704	-1.06654	8.95732e-05	0	0	0	0	0	0	0	0	0	0	1.673	7.958	ENSG00000142230	ENSG00000142230 -> Q9UBE0-1;Q9UBE0-2;Q9UBE0-3	Q9UBE0	SAE1_HUMAN	reviewed	SUMO-activating enzyme subunit 1 (Ubiquitin-like 1-activating enzyme E1A) [Cleaved into: SUMO-activating enzyme subunit 1, N-terminally processed]	SAE1 AOS1 SUA1 UBLE1A	346	PATHWAY: Protein modification; protein sumoylation.	GO:0004839; GO:0005634; GO:0005654; GO:0005737; GO:0008022; GO:0008047; GO:0016567; GO:0016925; GO:0019948; GO:0031510; GO:0032446; GO:0043008; GO:0044388; GO:0046982; GO:1903955	cytoplasm [GO:0005737]; nucleoplasm [GO:0005654]; nucleus [GO:0005634]; SUMO activating enzyme complex [GO:0031510]; ATP-dependent protein binding [GO:0043008]; enzyme activator activity [GO:0008047]; protein C-terminus binding [GO:0008022]; protein heterodimerization activity [GO:0046982]; small protein activating enzyme binding [GO:0044388]; SUMO activating enzyme activity [GO:0019948]; ubiquit…
ENST00000366809	3.95446	0.0261102	-1.08921	7.76473e-05	0	0	0	0	0	0	0	0	0	0	1.746	6.23	ENSG00000130396	ENSG00000130396 -> P55196-3;P55196-4;P55196-5;P55196-6	P55196	AFAD_HUMAN	reviewed	Afadin (ALL1-fused gene from chromosome 6 protein) (Protein AF-6) (Afadin adherens junction formation factor)	AFDN AF6 MLLT4	1824		GO:0005654; GO:0005829; GO:0005886; GO:0005911; GO:0005913; GO:0007155; GO:0007165; GO:0007267; GO:0008022; GO:0010628; GO:0016607; GO:0017016; GO:0022409; GO:0030054; GO:0030336; GO:0032880; GO:0034332; GO:0043547; GO:0044291; GO:0044331; GO:0045296; GO:0050839; GO:0051015; GO:0061951; GO:0070160; GO:0070830; GO:0090557; GO:2000049	cell junction [GO:0030054]; cell-cell adherens junction [GO:0005913]; cell-cell contact zone [GO:0044291]; cell-cell junction [GO:0005911]; cytosol [GO:0005829]; nuclear speck [GO:0016607]; nucleoplasm [GO:0005654]; plasma membrane [GO:0005886]; tight junction [GO:0070160]; actin filament binding [GO:0051015]; cadherin binding [GO:0045296]; cell adhesion molecule binding [GO:0050839]; protein C-t…
ENST00000432933	3.93586	0.0402729	-0.45545	0.000177999	1.845	0.678	0.877	1.045	2.292	0	0	0	0	0	3.088	0.887
ENST00000457382	3.93586	0.0402729	-0.45545	0.000177999	1.845	0.678	0.877	1.045	2.292	0	0	0	0	0	3.088	0.887
ENST00000317620	3.90484	0.0456372	-0.562037	0.000227856	0	4.849	0	1.061	0.518	0	0	0	0	0	1.8	4.596	ENSG00000155066	ENSG00000155066 -> Q8N271-1	Q8N271	PROM2_HUMAN	reviewed	Prominin-2 (PROM-2) (Prominin-like protein 2) (hPROML2)	PROM2 PROML2 UNQ2521/PRO6014	834		GO:0001934; GO:0005887; GO:0005902; GO:0005929; GO:0009986; GO:0015485; GO:0016323; GO:0016324; GO:0031346; GO:0031410; GO:0031528; GO:0042995; GO:0043087; GO:0044393; GO:0048550; GO:0060170; GO:0070062; GO:0071914; GO:2001287	apical plasma membrane [GO:0016324]; basolateral plasma membrane [GO:0016323]; cell projection [GO:0042995]; cell surface [GO:0009986]; ciliary membrane [GO:0060170]; cilium [GO:0005929]; cytoplasmic vesicle [GO:0031410]; extracellular exosome [GO:0070062]; integral component of plasma membrane [GO:0005887]; microspike [GO:0044393]; microvillus [GO:0005902]; microvillus membrane [GO:0031528]; pro…
ENST00000377890	3.85591	0.0269704	-1.1636	9.07971e-05	0	0	0	0	0	0	0	0	0	0	1.999	2.7	ENSG00000168003	ENSG00000168003 -> P08195-1;P08195-2;P08195-3	P08195	4F2_HUMAN	reviewed	4F2 cell-surface antigen heavy chain (4F2hc) (4F2 heavy chain antigen) (Lymphocyte activation antigen 4F2 large subunit) (Solute carrier family 3 member 2) (CD antigen CD98)	SLC3A2 MDU1	630		GO:0003723; GO:0003725; GO:0003824; GO:0005432; GO:0005634; GO:0005829; GO:0005886; GO:0005975; GO:0006816; GO:0006865; GO:0009986; GO:0015175; GO:0015827; GO:0016020; GO:0016021; GO:0016324; GO:0042470; GO:0043330; GO:0045296; GO:0050900; GO:0070062; GO:1902475; GO:1903801	apical plasma membrane [GO:0016324]; cell surface [GO:0009986]; cytosol [GO:0005829]; extracellular exosome [GO:0070062]; integral component of membrane [GO:0016021]; melanosome [GO:0042470]; membrane [GO:0016020]; nucleus [GO:0005634]; plasma membrane [GO:0005886]; cadherin binding [GO:0045296]; calcium:sodium antiporter activity [GO:0005432]; catalytic activity [GO:0003824]; double-stranded RNA…
ENST00000322569	3.79192	0.0298827	-1.16621	0.000114887	0	0	0	0	0	0	0	0	0	0	1.831	2.905	ENSG00000123342	ENSG00000123342 -> Q99542-1;Q99542-4;Q99542-5	Q99542	MMP19_HUMAN	reviewed	Matrix metalloproteinase-19 (MMP-19) (EC 3.4.24.-) (Matrix metalloproteinase RASI) (Matrix metalloproteinase-18) (MMP-18)	MMP19 MMP18 RASI	508		GO:0001525; GO:0001541; GO:0001542; GO:0001554; GO:0004222; GO:0005576; GO:0005615; GO:0006508; GO:0008270; GO:0009725; GO:0022617; GO:0030154; GO:0030198; GO:0030574; GO:0031012; GO:0051591	extracellular matrix [GO:0031012]; extracellular region [GO:0005576]; extracellular space [GO:0005615]; metalloendopeptidase activity [GO:0004222]; zinc ion binding [GO:0008270]; angiogenesis [GO:0001525]; cell differentiation [GO:0030154]; collagen catabolic process [GO:0030574]; extracellular matrix disassembly [GO:0022617]; extracellular matrix organization [GO:0030198]; luteolysis [GO:0001554…
ENST00000470690	3.77917	0.040315	-0.618268	0.000179341	0	0	0	0	0	0	0	0	1.81	0	3.017	7.725	ENSG00000141698	ENSG00000141698 -> Q969T7-1	Q969T7	5NT3B_HUMAN	reviewed	7-methylguanosine phosphate-specific 5'-nucleotidase (7-methylguanosine nucleotidase) (EC 3.1.3.91) (Cytosolic 5'-nucleotidase 3B) (Cytosolic 5'-nucleotidase III-like protein) (cN-III-like protein) (EC 3.1.3.5) (N(7)-methylguanylate 5'-phosphatase)	NT5C3B NT5C3L	300		GO:0000166; GO:0000287; GO:0005737; GO:0005829; GO:0008253; GO:0009117; GO:0043928	cytoplasm [GO:0005737]; cytosol [GO:0005829]; 5'-nucleotidase activity [GO:0008253]; magnesium ion binding [GO:0000287]; nucleotide binding [GO:0000166]; exonucleolytic catabolism of deadenylated mRNA [GO:0043928]; nucleotide metabolic process [GO:0009117]
ENST00000457205	3.77823	0.032103	-1.14309	0.00012827	0	0	0	0	0.001	0	0	0	0	0	1.633	4.079	ENSG00000088826	ENSG00000088826 -> Q9NWM0-1;Q9NWM0-2;Q9NWM0-3;Q9NWM0-4;Q9NWM0-6	Q9NWM0	SMOX_HUMAN	reviewed	Spermine oxidase (EC 1.5.3.16) (Polyamine oxidase 1) (PAO-1) (PAOh1)	SMOX C20orf16 SMO UNQ3039/PRO9854	555	PATHWAY: Amine and polyamine degradation; spermine degradation.	GO:0005634; GO:0005654; GO:0005737; GO:0005829; GO:0006596; GO:0006598; GO:0016491; GO:0031965; GO:0043231; GO:0046208; GO:0046592; GO:0052894; GO:0052895; GO:0052901	cytoplasm [GO:0005737]; cytosol [GO:0005829]; intracellular membrane-bounded organelle [GO:0043231]; nuclear membrane [GO:0031965]; nucleoplasm [GO:0005654]; nucleus [GO:0005634]; N1-acetylspermine:oxygen oxidoreductase (N1-acetylspermidine-forming) activity [GO:0052895]; norspermine:oxygen oxidoreductase activity [GO:0052894]; oxidoreductase activity [GO:0016491]; polyamine oxidase activity [GO:…
ENST00000356591	3.77512	0.0333503	2.28976	0.000138228	2.12	5.179	3.507	0	7.255	4.751	5.739	2.216	0.785	10.986	27.233	37.267	ENSG00000178878	ENSG00000178878 -> Q96LR9-1;Q96LR9-2	Q96LR9	APLD1_HUMAN	reviewed	Apolipoprotein L domain-containing protein 1 (Vascular early response gene protein)	APOLD1 VERGE	279		GO:0001525; GO:0001666; GO:0005576; GO:0005654; GO:0005829; GO:0005886; GO:0006869; GO:0008289; GO:0016021; GO:0030154; GO:0042118; GO:0042157; GO:0045601	cytosol [GO:0005829]; extracellular region [GO:0005576]; integral component of membrane [GO:0016021]; nucleoplasm [GO:0005654]; plasma membrane [GO:0005886]; lipid binding [GO:0008289]; angiogenesis [GO:0001525]; cell differentiation [GO:0030154]; endothelial cell activation [GO:0042118]; lipid transport [GO:0006869]; lipoprotein metabolic process [GO:0042157]; regulation of endothelial cell diff…
ENST00000545241	3.76188	0.0326695	-0.572184	0.000132807	0	0	0	0	0	0	0	1.591	0.425	0	4.349	4.206
ENST00000256951	3.72737	0.00807922	2.61535	8.37613e-06	2.005	5.799	1.142	2.883	5.08	1.647	5.949	6.392	2.494	8.313	32.271	82.726	ENSG00000134531	ENSG00000134531 -> P54849-1;P54849-2	P54849	EMP1_HUMAN	reviewed	Epithelial membrane protein 1 (EMP-1) (CL-20) (Protein B4B) (Tumor-associated membrane protein)	EMP1 B4B TMP	157		GO:0005886; GO:0007275; GO:0008219; GO:0008283; GO:0008544; GO:0016020; GO:0016021; GO:0032060	integral component of membrane [GO:0016021]; membrane [GO:0016020]; plasma membrane [GO:0005886]; bleb assembly [GO:0032060]; cell death [GO:0008219]; cell population proliferation [GO:0008283]; epidermis development [GO:0008544]; multicellular organism development [GO:0007275]
ENST00000569562	3.70899	0.0425764	-1.12637	0.000196312	0	0	0	0	0	0	0.004	0	0	0	1.416	5.399	ENSG00000138621	ENSG00000138621 -> Q96CD2-1	Q96CD2	COAC_HUMAN	reviewed	Phosphopantothenoylcysteine decarboxylase (PPC-DC) (EC 4.1.1.36) (CoaC)	PPCDC COAC MDS018 UNQ9365/PRO34154	204	PATHWAY: Cofactor biosynthesis; coenzyme A biosynthesis; CoA from (R)-pantothenate: step 3/5.	GO:0004633; GO:0005829; GO:0009108; GO:0015937; GO:0042802	cytosol [GO:0005829]; identical protein binding [GO:0042802]; phosphopantothenoylcysteine decarboxylase activity [GO:0004633]; coenzyme A biosynthetic process [GO:0015937]; coenzyme biosynthetic process [GO:0009108]
ENST00000532702	3.68368	0.0444209	-1.13838	0.000213435	0	0	0	0	0	0	0	0	0	0	1.392	5.062	ENSG00000161016		P62917	RL8_HUMAN	reviewed	60S ribosomal protein L8 (Large ribosomal subunit protein uL2)	RPL8	257		GO:0000184; GO:0002181; GO:0003723; GO:0003735; GO:0005829; GO:0005925; GO:0006412; GO:0006413; GO:0006614; GO:0014069; GO:0016020; GO:0019083; GO:0022625; GO:0042788; GO:0098794; GO:1990090; GO:1990932	cytosol [GO:0005829]; cytosolic large ribosomal subunit [GO:0022625]; focal adhesion [GO:0005925]; membrane [GO:0016020]; polysomal ribosome [GO:0042788]; postsynapse [GO:0098794]; postsynaptic density [GO:0014069]; 5.8S rRNA binding [GO:1990932]; RNA binding [GO:0003723]; structural constituent of ribosome [GO:0003735]; cellular response to nerve growth factor stimulus [GO:1990090]; cytoplasmic …
ENST00000248071	3.61745	0.00239837	4.13184	1.42116e-06	26.068	2.553	8.691	10.99	15.546	9.438	15.125	16.611	17.337	8.682	171.834	89.44	ENSG00000127528		Q9Y5W3	KLF2_HUMAN	reviewed	Krueppel-like factor 2 (Lung krueppel-like factor)	KLF2 LKLF	355		GO:0000122; GO:0000790; GO:0000902; GO:0000981; GO:0001701; GO:0003677; GO:0003700; GO:0005634; GO:0006357; GO:0032715; GO:0035264; GO:0036003; GO:0040029; GO:0043249; GO:0045429; GO:0045893; GO:0045944; GO:0046872; GO:0051247; GO:0060509; GO:0070301; GO:0071347; GO:0071356; GO:0071409; GO:0071498; GO:0071499; GO:0097533; GO:1901653; GO:1903671	nuclear chromatin [GO:0000790]; nucleus [GO:0005634]; DNA binding [GO:0003677]; DNA-binding transcription factor activity [GO:0003700]; DNA-binding transcription factor activity, RNA polymerase II-specific [GO:0000981]; metal ion binding [GO:0046872]; cell morphogenesis [GO:0000902]; cellular response to cycloheximide [GO:0071409]; cellular response to fluid shear stress [GO:0071498]; cellular re…
ENST00000493321	3.61713	0.0464822	-1.17798	0.000233343	0	0	0	0	0	0	0	0	0	0	1.462	3.328	ENSG00000140403	ENSG00000140403 -> Q8WW22-1;Q8WW22-2;Q8WW22-3	Q8WW22	DNJA4_HUMAN	reviewed	DnaJ homolog subfamily A member 4	DNAJA4	397		GO:0005524; GO:0005829; GO:0009408; GO:0010596; GO:0010628; GO:0016020; GO:0031072; GO:0042026; GO:0046872; GO:0051082; GO:0051087; GO:0090084	cytosol [GO:0005829]; membrane [GO:0016020]; ATP binding [GO:0005524]; chaperone binding [GO:0051087]; heat shock protein binding [GO:0031072]; metal ion binding [GO:0046872]; unfolded protein binding [GO:0051082]; negative regulation of endothelial cell migration [GO:0010596]; negative regulation of inclusion body assembly [GO:0090084]; positive regulation of gene expression [GO:0010628]; protei…
ENST00000520427	3.61582	0.0456319	-1.19703	0.000226379	0	0	0	0	0	0	0	0	0	0	1.596	2.511	ENSG00000213523		Q9HD15	SRA1_HUMAN	reviewed	Steroid receptor RNA activator 1 (Steroid receptor RNA activator protein) (SRAP)	SRA1 PP7684	236		GO:0002153; GO:0003677; GO:0003713; GO:0005634; GO:0005654; GO:0005667; GO:0005737; GO:0005829; GO:0005886; GO:0006915; GO:0008283; GO:0015630; GO:0030154; GO:0030374; GO:0031252; GO:0042981; GO:0045171; GO:0045662; GO:0071391; GO:1990904	cell leading edge [GO:0031252]; cytoplasm [GO:0005737]; cytosol [GO:0005829]; intercellular bridge [GO:0045171]; microtubule cytoskeleton [GO:0015630]; nucleoplasm [GO:0005654]; nucleus [GO:0005634]; plasma membrane [GO:0005886]; ribonucleoprotein complex [GO:1990904]; transcription factor complex [GO:0005667]; DNA binding [GO:0003677]; nuclear receptor transcription coactivator activity [GO:0030…
ENST00000472884	3.57775	0.0298827	-0.88665	0.000113781	0	0	0	0	0	0	0	0	0.54	0	2.473	2.795	ENSG00000174137		Q6NSI3	FA53A_HUMAN	reviewed	Protein FAM53A (Dorsal neural-tube nuclear protein)	FAM53A	398		GO:0005634	nucleus [GO:0005634]
ENST00000371222	3.53159	0.00085352	6.64726	2.56151e-07	52.135	29.005	60.84	22.896	78.768	95.166	75.198	131.224	64.553	139.033	1013.12	669.868	ENSG00000177606		P05412	JUN_HUMAN	reviewed	Transcription factor AP-1 (Activator protein 1) (AP1) (Proto-oncogene c-Jun) (V-jun avian sarcoma virus 17 oncogene homolog) (p39)	JUN	331		GO:0000122; GO:0000228; GO:0000790; GO:0000978; GO:0000980; GO:0000981; GO:0001102; GO:0001228; GO:0001525; GO:0001774; GO:0001836; GO:0001889; GO:0001938; GO:0003151; GO:0003677; GO:0003682; GO:0003700; GO:0003713; GO:0003723; GO:0005096; GO:0005634; GO:0005654; GO:0005667; GO:0005719; GO:0005829; GO:0006366; GO:0007179; GO:0007265; GO:0007568; GO:0007612; GO:0007623; GO:0008134; GO:0008285; GO:…	cytosol [GO:0005829]; nuclear chromatin [GO:0000790]; nuclear chromosome [GO:0000228]; nuclear euchromatin [GO:0005719]; nucleoplasm [GO:0005654]; nucleus [GO:0005634]; transcription factor AP-1 complex [GO:0035976]; transcription factor complex [GO:0005667]; transcriptional repressor complex [GO:0017053]; cAMP response element binding [GO:0035497]; chromatin binding [GO:0003682]; DNA binding [GO…
ENST00000237289	3.29153	0.0272429	3.74712	9.83297e-05	3.882	19.682	7.429	0	13.992	5.505	19.183	24.097	9.721	25.314	161.849	58.952	ENSG00000118503		P21580	TNAP3_HUMAN	reviewed	Tumor necrosis factor alpha-induced protein 3 (TNF alpha-induced protein 3) (EC 2.3.2.-) (EC 3.4.19.12) (OTU domain-containing protein 7C) (Putative DNA-binding protein A20) (Zinc finger protein A20) [Cleaved into: A20p50; A20p37]	TNFAIP3 OTUD7C	790		GO:0001922; GO:0002020; GO:0002237; GO:0002634; GO:0002677; GO:0003677; GO:0004842; GO:0004843; GO:0005634; GO:0005737; GO:0005764; GO:0005829; GO:0006915; GO:0006954; GO:0007010; GO:0008270; GO:0010803; GO:0016477; GO:0016579; GO:0019900; GO:0030177; GO:0031397; GO:0032088; GO:0032480; GO:0032495; GO:0032703; GO:0032715; GO:0032720; GO:0034136; GO:0034140; GO:0034144; GO:0034148; GO:0035523; GO:…	cytoplasm [GO:0005737]; cytosol [GO:0005829]; extracellular exosome [GO:0070062]; intracellular membrane-bounded organelle [GO:0043231]; lysosome [GO:0005764]; nucleus [GO:0005634]; DNA binding [GO:0003677]; identical protein binding [GO:0042802]; K63-linked polyubiquitin modification-dependent protein binding [GO:0070530]; kinase binding [GO:0019900]; Lys63-specific deubiquitinase activity [GO:0…
ENST00000254322	2.85163	0.0265476	5.51081	8.42777e-05	44.114	36.116	36.939	28.391	19.692	33.033	39.373	39.312	43.704	16.29	97.516	613.968	ENSG00000132002	ENSG00000132002 -> P25685-1;P25685-2	P25685	DNJB1_HUMAN	reviewed	DnaJ homolog subfamily B member 1 (DnaJ protein homolog 1) (Heat shock 40 kDa protein 1) (HSP40) (Heat shock protein 40) (Human DnaJ protein 1) (hDj-1)	DNAJB1 DNAJ1 HDJ1 HSPF1	340		GO:0000122; GO:0001671; GO:0003714; GO:0005634; GO:0005654; GO:0005730; GO:0005737; GO:0005829; GO:0006986; GO:0014069; GO:0030544; GO:0030900; GO:0032781; GO:0043025; GO:0043197; GO:0045296; GO:0051082; GO:0051085; GO:0051087; GO:0051117; GO:0061827; GO:0070062; GO:0090084; GO:0097201; GO:0098978; GO:1900034	cytoplasm [GO:0005737]; cytosol [GO:0005829]; dendritic spine [GO:0043197]; extracellular exosome [GO:0070062]; glutamatergic synapse [GO:0098978]; neuronal cell body [GO:0043025]; nucleolus [GO:0005730]; nucleoplasm [GO:0005654]; nucleus [GO:0005634]; postsynaptic density [GO:0014069]; sperm head [GO:0061827]; ATPase activator activity [GO:0001671]; ATPase binding [GO:0051117]; cadherin binding …
ENST00000378827	2.81124	0.0476446	2.35958	0.000240479	2.005	6.215	3.259	0.916	6.219	2.359	6.739	4.983	1.563	6.061	16.092	28.882	ENSG00000125845		P12643	BMP2_HUMAN	reviewed	Bone morphogenetic protein 2 (BMP-2) (Bone morphogenetic protein 2A) (BMP-2A)	BMP2 BMP2A	396		GO:0000122; GO:0000187; GO:0001501; GO:0001649; GO:0001658; GO:0001666; GO:0001701; GO:0001837; GO:0001934; GO:0001938; GO:0002062; GO:0003130; GO:0003181; GO:0003203; GO:0003308; GO:0004745; GO:0005102; GO:0005125; GO:0005160; GO:0005576; GO:0005615; GO:0006029; GO:0006355; GO:0006468; GO:0006954; GO:0007219; GO:0007267; GO:0007507; GO:0008083; GO:0008285; GO:0009617; GO:0009887; GO:0009986; GO:…	BMP receptor complex [GO:0070724]; cell surface [GO:0009986]; extracellular region [GO:0005576]; extracellular space [GO:0005615]; intracellular membrane-bounded organelle [GO:0043231]; BMP receptor binding [GO:0070700]; co-receptor binding [GO:0039706]; cytokine activity [GO:0005125]; growth factor activity [GO:0008083]; phosphatase activator activity [GO:0019211]; protein heterodimerization act…
ENST00000370986	2.78808	0.0445772	3.93571	0.000217699	6.451	16.283	3.414	19.963	15.032	7.262	19.338	4.369	18.322	19.634	93.548	44.497	ENSG00000116717	ENSG00000116717 -> P24522-1;P24522-2	P24522	GA45A_HUMAN	reviewed	Growth arrest and DNA damage-inducible protein GADD45 alpha (DNA damage-inducible transcript 1 protein) (DDIT-1)	GADD45A DDIT1 GADD45	165		GO:0000079; GO:0000185; GO:0000979; GO:0005634; GO:0005654; GO:0005737; GO:0006281; GO:0006469; GO:0006915; GO:0006977; GO:0007050; GO:0007098; GO:0016607; GO:0019900; GO:0042770; GO:0042803; GO:0043065; GO:0046330; GO:0046982; GO:0047485; GO:0051726; GO:0071260; GO:0071479; GO:0071850; GO:1900745; GO:2000379	cytoplasm [GO:0005737]; nuclear speck [GO:0016607]; nucleoplasm [GO:0005654]; nucleus [GO:0005634]; kinase binding [GO:0019900]; protein heterodimerization activity [GO:0046982]; protein homodimerization activity [GO:0042803]; protein N-terminus binding [GO:0047485]; RNA polymerase II core promoter sequence-specific DNA binding [GO:0000979]; activation of MAPKKK activity [GO:0000185]; apoptotic p…
ENST00000343677	2.64074	0.00218724	4.19383	1.01446e-06	18.047	11.395	15.21	12.822	6.219	19.662	13.834	19.379	13.129	10.229	60.793	98.757	ENSG00000187837		P16403	H12_HUMAN	reviewed	Histone H1.2 (Histone H1c) (Histone H1d) (Histone H1s-1)	HIST1H1C H1F2	213		GO:0000122; GO:0000786; GO:0003690; GO:0003723; GO:0005634; GO:0005719; GO:0006334; GO:0006355; GO:0016584; GO:0030261; GO:0031490; GO:0031492; GO:0031936; GO:0035327; GO:0045910; GO:0080182; GO:0098532	nuclear euchromatin [GO:0005719]; nucleosome [GO:0000786]; nucleus [GO:0005634]; transcriptionally active chromatin [GO:0035327]; chromatin DNA binding [GO:0031490]; double-stranded DNA binding [GO:0003690]; nucleosomal DNA binding [GO:0031492]; RNA binding [GO:0003723]; chromosome condensation [GO:0030261]; histone H3-K27 trimethylation [GO:0098532]; histone H3-K4 trimethylation [GO:0080182]; ne…
ENST00000200453	2.48963	0.0207443	4.56223	5.25302e-05	14.618	15.262	23.901	6.058	21.765	11.578	16.486	43.871	22.141	23.141	124.767	60.881	ENSG00000087074	ENSG00000087074 -> O75807-1	O75807	PR15A_HUMAN	reviewed	Protein phosphatase 1 regulatory subunit 15A (Growth arrest and DNA damage-inducible protein GADD34) (Myeloid differentiation primary response protein MyD116 homolog)	PPP1R15A GADD34	674		GO:0000164; GO:0005737; GO:0005739; GO:0005741; GO:0005783; GO:0005789; GO:0005794; GO:0005829; GO:0006915; GO:0006974; GO:0007050; GO:0008157; GO:0016020; GO:0019888; GO:0019901; GO:0032058; GO:0032515; GO:0032516; GO:0034976; GO:0035308; GO:0036496; GO:0070059; GO:0070972; GO:0072542; GO:1902310; GO:1903898; GO:1903917	cytoplasm [GO:0005737]; cytosol [GO:0005829]; endoplasmic reticulum [GO:0005783]; endoplasmic reticulum membrane [GO:0005789]; Golgi apparatus [GO:0005794]; membrane [GO:0016020]; mitochondrial outer membrane [GO:0005741]; mitochondrion [GO:0005739]; protein phosphatase type 1 complex [GO:0000164]; protein kinase binding [GO:0019901]; protein phosphatase 1 binding [GO:0008157]; protein phosphatas…
ENST00000252818	2.25787	0.0111989	7.56411	1.71102e-05	134.348	96.337	146.668	143.786	203.657	168.31	102.153	177.733	160.836	210.254	626.908	569.248	ENSG00000130522		P17535	JUND_HUMAN	reviewed	Transcription factor jun-D	JUND	347		GO:0000122; GO:0000785; GO:0000790; GO:0000978; GO:0000981; GO:0001228; GO:0002076; GO:0003713; GO:0005634; GO:0005654; GO:0005667; GO:0006357; GO:0006366; GO:0007568; GO:0007623; GO:0008134; GO:0009314; GO:0009416; GO:0009612; GO:0010033; GO:0016922; GO:0019899; GO:0032496; GO:0032870; GO:0032993; GO:0034097; GO:0035976; GO:0042493; GO:0043434; GO:0044212; GO:0045597; GO:0045669; GO:0045944; GO:…	chromatin [GO:0000785]; nuclear chromatin [GO:0000790]; nucleoplasm [GO:0005654]; nucleus [GO:0005634]; protein-DNA complex [GO:0032993]; transcription factor AP-1 complex [GO:0035976]; transcription factor complex [GO:0005667]; DNA-binding transcription activator activity, RNA polymerase II-specific [GO:0001228]; DNA-binding transcription factor activity, RNA polymerase II-specific [GO:0000981];…
ENST00000302182	2.22774	0.0061304	7.01796	5.51941e-06	96.01	116.866	161.209	126.346	64.516	110.106	118.548	69.384	93.709	121.099	364.02	391.739	ENSG00000170315		P0CG47	UBB_HUMAN	reviewed	Polyubiquitin-B [Cleaved into: Ubiquitin]	UBB	229		GO:0000122; GO:0000187; GO:0000209; GO:0000715; GO:0000717; GO:0002755; GO:0002756; GO:0005615; GO:0005634; GO:0005654; GO:0005737; GO:0005739; GO:0005741; GO:0005789; GO:0005829; GO:0005886; GO:0006283; GO:0006294; GO:0006296; GO:0006297; GO:0006625; GO:0007141; GO:0007144; GO:0007179; GO:0007249; GO:0007254; GO:0008585; GO:0010008; GO:0016055; GO:0016197; GO:0016567; GO:0016579; GO:0019058; GO:…	cytoplasm [GO:0005737]; cytosol [GO:0005829]; endocytic vesicle membrane [GO:0030666]; endoplasmic reticulum membrane [GO:0005789]; endosome membrane [GO:0010008]; extracellular exosome [GO:0070062]; extracellular space [GO:0005615]; host cell [GO:0043657]; mitochondrial outer membrane [GO:0005741]; mitochondrion [GO:0005739]; neuron projection [GO:0043005]; neuronal cell body [GO:0043025]; nucle…
ENST00000370763	2.07146	0.0382937	3.6552	0.000166118	8.021	11.395	15.21	3.663	7.391	10.224	12.415	21.04	6.721	9.85	29.709	51.242	ENSG00000162616		Q9UDY4	DNJB4_HUMAN	reviewed	DnaJ homolog subfamily B member 4 (Heat shock 40 kDa protein 1 homolog) (HSP40 homolog) (Heat shock protein 40 homolog) (Human liver DnaJ-like protein)	DNAJB4 DNAJW HLJ1	337		GO:0000122; GO:0001671; GO:0005654; GO:0005829; GO:0005886; GO:0006986; GO:0009408; GO:0051082; GO:0051085; GO:0051087	cytosol [GO:0005829]; nucleoplasm [GO:0005654]; plasma membrane [GO:0005886]; ATPase activator activity [GO:0001671]; chaperone binding [GO:0051087]; unfolded protein binding [GO:0051082]; chaperone cofactor-dependent protein refolding [GO:0051085]; negative regulation of transcription by RNA polymerase II [GO:0000122]; response to heat [GO:0009408]; response to unfolded protein [GO:0006986]
ENST00000333762	1.61283	0.0269704	6.03255	9.0178e-05	40.104	41.435	58.667	43.96	43.011	83.369	89.741	54.815	73.306	40.157	165.461	154.657	ENSG00000184897		Q92522	H1X_HUMAN	reviewed	Histone H1x	H1FX	213		GO:0000786; GO:0003690; GO:0003723; GO:0005634; GO:0005730; GO:0006334; GO:0006355; GO:0016584; GO:0030261; GO:0031492; GO:0031936; GO:0045296; GO:0045910	nucleolus [GO:0005730]; nucleosome [GO:0000786]; nucleus [GO:0005634]; cadherin binding [GO:0045296]; double-stranded DNA binding [GO:0003690]; nucleosomal DNA binding [GO:0031492]; RNA binding [GO:0003723]; chromosome condensation [GO:0030261]; negative regulation of chromatin silencing [GO:0031936]; negative regulation of DNA recombination [GO:0045910]; nucleosome assembly [GO:0006334]; nucleos…

## Sheet: postRep vs postCOR down
transcript_ID	logFC	FDR	AveExpr	P value	f1_prae CPM	f3_prae CPM	m2_prae CPM	m3_prae CPM	m5_prae CPM	f1_post CPM	f3_post CPM	m2_post CPM	m3_post CPM	m5_post CPM	f3_1hnR CPM	m5_1hnR CPM	Ensembl Gene	Isomap	Entry	Entry name	Status	Protein names	Gene names	Length	Pathway	Gene ontology IDs	Gene ontology (GO)
ENST00000622532	-9.43318	0.00116739	9.59785	4.45897e-07	2795.67	3207.75	3333.84	2986.69	3927.42	2635.01	1882.07	2600.16	1793.27	2165.76	5.559	0.008	ENSG00000171560	ENSG00000171560 -> P02671-1;P02671-2	P02671	FIBA_HUMAN	reviewed	Fibrinogen alpha chain [Cleaved into: Fibrinopeptide A; Fibrinogen alpha chain]	FGA	866		GO:0002224; GO:0002250; GO:0002576; GO:0005102; GO:0005198; GO:0005201; GO:0005576; GO:0005577; GO:0005615; GO:0005788; GO:0005886; GO:0005938; GO:0007160; GO:0007596; GO:0009897; GO:0009986; GO:0030198; GO:0031091; GO:0031093; GO:0031639; GO:0034116; GO:0034622; GO:0042730; GO:0043152; GO:0043687; GO:0044267; GO:0045087; GO:0045202; GO:0045907; GO:0045921; GO:0046872; GO:0050714; GO:0051258; GO:…	blood microparticle [GO:0072562]; cell cortex [GO:0005938]; cell surface [GO:0009986]; collagen-containing extracellular matrix [GO:0062023]; endoplasmic reticulum lumen [GO:0005788]; external side of plasma membrane [GO:0009897]; extracellular exosome [GO:0070062]; extracellular region [GO:0005576]; extracellular space [GO:0005615]; extracellular vesicle [GO:1903561]; fibrinogen complex [GO:0005…
ENST00000417615	-7.23932	0.00469914	4.60042	3.58977e-06	97.226	77.241	72.104	38.068	61.925	94.188	47.59	78.646	49.393	29.715	0	0.395
ENST00000353468	-7.03349	0.0165423	4.43005	3.56544e-05	39.615	71.183	27.382	70.409	27.516	87.48	41.503	40.778	74.885	61.928	0.001	0.827	ENSG00000147955	ENSG00000147955 -> Q99720-1;Q99720-3;Q99720-4	Q99720	SGMR1_HUMAN	reviewed	Sigma non-opioid intracellular receptor 1 (Aging-associated gene 8 protein) (SR31747-binding protein) (SR-BP) (Sigma 1-type opioid receptor) (SIG-1R) (Sigma1-receptor) (Sigma1R) (hSigmaR1)	SIGMAR1 OPRS1 SRBP AAG8	223		GO:0004985; GO:0005635; GO:0005637; GO:0005640; GO:0005783; GO:0005789; GO:0005811; GO:0005887; GO:0006869; GO:0007399; GO:0008144; GO:0014069; GO:0016021; GO:0030054; GO:0030426; GO:0031410; GO:0036474; GO:0042802; GO:0043523; GO:0045211; GO:0070207	cell junction [GO:0030054]; cytoplasmic vesicle [GO:0031410]; endoplasmic reticulum [GO:0005783]; endoplasmic reticulum membrane [GO:0005789]; growth cone [GO:0030426]; integral component of membrane [GO:0016021]; integral component of plasma membrane [GO:0005887]; lipid droplet [GO:0005811]; nuclear envelope [GO:0005635]; nuclear inner membrane [GO:0005637]; nuclear outer membrane [GO:0005640]; …
ENST00000491404	-5.63561	0.00239837	6.56481	1.3033e-06	272.781	260.489	205.97	150.454	223.472	239.103	131.675	229.474	105.964	106.347	1.503	7.606	ENSG00000156508	ENSG00000156508 -> P68104-1	P68104	EF1A1_HUMAN	reviewed	Elongation factor 1-alpha 1 (EF-1-alpha-1) (Elongation factor Tu) (EF-Tu) (Eukaryotic elongation factor 1 A-1) (eEF1A-1) (Leukocyte receptor cluster member 7)	EEF1A1 EEF1A EF1A LENG7	462		GO:0000049; GO:0003723; GO:0003746; GO:0003924; GO:0005516; GO:0005525; GO:0005576; GO:0005615; GO:0005634; GO:0005730; GO:0005737; GO:0005829; GO:0005853; GO:0005886; GO:0006412; GO:0006414; GO:0016020; GO:0019901; GO:0030864; GO:0032587; GO:0034774; GO:0043312; GO:0070062; GO:0071364; GO:0098574; GO:1904714; GO:1904813	cortical actin cytoskeleton [GO:0030864]; cytoplasm [GO:0005737]; cytoplasmic side of lysosomal membrane [GO:0098574]; cytosol [GO:0005829]; eukaryotic translation elongation factor 1 complex [GO:0005853]; extracellular exosome [GO:0070062]; extracellular region [GO:0005576]; extracellular space [GO:0005615]; ficolin-1-rich granule lumen [GO:1904813]; membrane [GO:0016020]; nucleolus [GO:0005730]…
ENST00000450518	-5.58957	0.0111989	2.55185	1.71074e-05	20.024	8.284	9.372	14.653	9.846	9.741	11.528	7.795	13.95	13.515	0	0	ENSG00000136518	ENSG00000136518 -> O96019-1;O96019-2	O96019	ACL6A_HUMAN	reviewed	Actin-like protein 6A (53 kDa BRG1-associated factor A) (Actin-related protein Baf53a) (ArpNbeta) (BRG1-associated factor 53A) (BAF53A) (INO80 complex subunit K)	ACTL6A BAF53 BAF53A INO80K	429		GO:0000790; GO:0001825; GO:0003407; GO:0003682; GO:0003713; GO:0005634; GO:0005654; GO:0005886; GO:0006281; GO:0006310; GO:0006338; GO:0006357; GO:0007165; GO:0016514; GO:0016579; GO:0021510; GO:0031011; GO:0032991; GO:0035267; GO:0040008; GO:0043044; GO:0043967; GO:0043968; GO:0071564	Ino80 complex [GO:0031011]; npBAF complex [GO:0071564]; NuA4 histone acetyltransferase complex [GO:0035267]; nuclear chromatin [GO:0000790]; nucleoplasm [GO:0005654]; nucleus [GO:0005634]; plasma membrane [GO:0005886]; protein-containing complex [GO:0032991]; SWI/SNF complex [GO:0016514]; chromatin binding [GO:0003682]; transcription coactivator activity [GO:0003713]; ATP-dependent chromatin remo…
ENST00000346874	-5.35975	0.0272429	1.81424	9.52371e-05	0	8.405	3.564	8.361	3.391	5.025	13.531	12.487	8.181	11.871	0	0	ENSG00000148498	ENSG00000148498 -> Q8TEW0-1;Q8TEW0-11;Q8TEW0-2;Q8TEW0-3;Q8TEW0-4;Q8TEW0-5;Q8TEW0-6;Q8TEW0-8;Q8TEW0-9	Q8TEW0	PARD3_HUMAN	reviewed	Partitioning defective 3 homolog (PAR-3) (PARD-3) (Atypical PKC isotype-specific-interacting protein) (ASIP) (CTCL tumor antigen se2-5) (PAR3-alpha)	PARD3 PAR3 PAR3A	1356		GO:0000226; GO:0005546; GO:0005547; GO:0005737; GO:0005829; GO:0005856; GO:0005886; GO:0005911; GO:0005912; GO:0005913; GO:0005923; GO:0005938; GO:0006612; GO:0007049; GO:0007155; GO:0007163; GO:0007179; GO:0007205; GO:0007409; GO:0008104; GO:0008356; GO:0010801; GO:0012505; GO:0016324; GO:0019903; GO:0022011; GO:0030010; GO:0030054; GO:0031643; GO:0032266; GO:0032991; GO:0033269; GO:0035091; GO:…	adherens junction [GO:0005912]; apical junction complex [GO:0043296]; apical plasma membrane [GO:0016324]; axonal growth cone [GO:0044295]; bicellular tight junction [GO:0005923]; cell cortex [GO:0005938]; cell junction [GO:0030054]; cell-cell adherens junction [GO:0005913]; cell-cell junction [GO:0005911]; cytoplasm [GO:0005737]; cytoskeleton [GO:0005856]; cytosol [GO:0005829]; endomembrane syst…
ENST00000534802	-5.35346	0.0333503	1.45201	0.000138304	0	3.294	6.478	0	5.364	5.685	11.719	16.725	10.205	6.094	0	0	ENSG00000149091	ENSG00000149091 -> Q13574-1;Q13574-2;Q13574-3;Q13574-4;Q13574-5;Q13574-6;Q13574-7	Q13574	DGKZ_HUMAN	reviewed	Diacylglycerol kinase zeta (DAG kinase zeta) (EC 2.7.1.107) (Diglyceride kinase zeta) (DGK-zeta)	DGKZ DAGK6	1117		GO:0001727; GO:0003951; GO:0004143; GO:0005524; GO:0005634; GO:0005737; GO:0005886; GO:0006654; GO:0007205; GO:0008022; GO:0014069; GO:0016301; GO:0016477; GO:0016607; GO:0030027; GO:0030168; GO:0031571; GO:0035556; GO:0045930; GO:0046339; GO:0046486; GO:0046834; GO:0046872; GO:0090216; GO:0098978	cytoplasm [GO:0005737]; glutamatergic synapse [GO:0098978]; lamellipodium [GO:0030027]; nuclear speck [GO:0016607]; nucleus [GO:0005634]; plasma membrane [GO:0005886]; postsynaptic density [GO:0014069]; ATP binding [GO:0005524]; diacylglycerol kinase activity [GO:0004143]; kinase activity [GO:0016301]; lipid kinase activity [GO:0001727]; metal ion binding [GO:0046872]; NAD+ kinase activity [GO:00…
ENST00000535326	-5.34676	0.0265501	1.96339	8.54751e-05	18.74	3.737	0.675	2.723	10.197	11.324	10.115	12.6	8.771	8.07	0	0	ENSG00000110107		Q9UMS4	PRP19_HUMAN	reviewed	Pre-mRNA-processing factor 19 (EC 2.3.2.27) (Nuclear matrix protein 200) (PRP19/PSO4 homolog) (hPso4) (RING-type E3 ubiquitin transferase PRP19) (Senescence evasion factor)	PRPF19 NMP200 PRP19 SNEV	504	PATHWAY: Protein modification; protein ubiquitination. {ECO:0000269|PubMed:11435423}.	GO:0000209; GO:0000244; GO:0000245; GO:0000349; GO:0000398; GO:0000974; GO:0001833; GO:0004842; GO:0005634; GO:0005654; GO:0005737; GO:0005811; GO:0005819; GO:0006283; GO:0006303; GO:0008610; GO:0010498; GO:0016020; GO:0016607; GO:0034450; GO:0034613; GO:0035861; GO:0042802; GO:0045666; GO:0048026; GO:0048711; GO:0061630; GO:0070534; GO:0071006; GO:0071007; GO:0071013; GO:0072422	catalytic step 2 spliceosome [GO:0071013]; cytoplasm [GO:0005737]; lipid droplet [GO:0005811]; membrane [GO:0016020]; nuclear speck [GO:0016607]; nucleoplasm [GO:0005654]; nucleus [GO:0005634]; Prp19 complex [GO:0000974]; site of double-strand break [GO:0035861]; spindle [GO:0005819]; U2-type catalytic step 1 spliceosome [GO:0071006]; U2-type catalytic step 2 spliceosome [GO:0071007]; identical p…
ENST00000556143	-5.23714	0.0425764	0.834455	0.000194211	0	0	7.063	0	0	9.32	8.187	9.962	9.222	8.709	0	0	ENSG00000165861	ENSG00000165861 -> Q9HBF4-1;Q9HBF4-2;Q9HBF4-3	Q9HBF4	ZFYV1_HUMAN	reviewed	Zinc finger FYVE domain-containing protein 1 (Double FYVE-containing protein 1) (SR3) (Tandem FYVE fingers-1)	ZFYVE1 DFCP1 KIAA1589 TAFF1 ZNFN2A1 PP10436	777		GO:0000407; GO:0005545; GO:0005547; GO:0005776; GO:0005783; GO:0005795; GO:0008270; GO:0009267; GO:0010923; GO:0016236; GO:0043325; GO:0044233; GO:0048471; GO:0097629; GO:1990462	autophagosome [GO:0005776]; endoplasmic reticulum [GO:0005783]; extrinsic component of omegasome membrane [GO:0097629]; Golgi stack [GO:0005795]; mitochondria-associated endoplasmic reticulum membrane [GO:0044233]; omegasome [GO:1990462]; perinuclear region of cytoplasm [GO:0048471]; phagophore assembly site [GO:0000407]; 1-phosphatidylinositol binding [GO:0005545]; phosphatidylinositol-3,4,5-tri…
ENST00000559220	-5.04506	0.0272429	6.40042	9.56736e-05	152.228	258.64	205.358	257.874	134.434	137.66	169.127	273.825	147.973	112.633	9.239	0	ENSG00000166710		P61769	B2MG_HUMAN	reviewed	Beta-2-microglobulin [Cleaved into: Beta-2-microglobulin form pI 5.3]	B2M CDABP0092 HDCMA22P	119		GO:0000139; GO:0001895; GO:0001916; GO:0002237; GO:0002474; GO:0002479; GO:0002480; GO:0002481; GO:0002726; GO:0003254; GO:0005576; GO:0005615; GO:0005788; GO:0005794; GO:0005829; GO:0005886; GO:0005925; GO:0006826; GO:0009897; GO:0010977; GO:0012507; GO:0016020; GO:0019731; GO:0019885; GO:0030670; GO:0031901; GO:0031905; GO:0032092; GO:0033077; GO:0034756; GO:0035580; GO:0042026; GO:0042493; GO:…	cytosol [GO:0005829]; early endosome lumen [GO:0031905]; early endosome membrane [GO:0031901]; endoplasmic reticulum lumen [GO:0005788]; ER to Golgi transport vesicle membrane [GO:0012507]; external side of plasma membrane [GO:0009897]; extracellular exosome [GO:0070062]; extracellular region [GO:0005576]; extracellular space [GO:0005615]; focal adhesion [GO:0005925]; Golgi apparatus [GO:0005794]…
ENST00000367114	-4.94091	0.040315	1.68182	0.000180385	0	4.444	7.013	9.661	3.777	10.224	5.157	6.485	8.803	6.92	0	0	ENSG00000143486	ENSG00000143486 -> P41214-1;P41214-2	P41214	EIF2D_HUMAN	reviewed	Eukaryotic translation initiation factor 2D (eIF2d) (Hepatocellular carcinoma-associated antigen 56) (Ligatin)	EIF2D HCA56 LGTN	584		GO:0001731; GO:0003743; GO:0005737; GO:0005829; GO:0006886; GO:0016604; GO:0032790; GO:0038023; GO:0075522	cytoplasm [GO:0005737]; cytosol [GO:0005829]; nuclear body [GO:0016604]; signaling receptor activity [GO:0038023]; translation initiation factor activity [GO:0003743]; formation of translation preinitiation complex [GO:0001731]; intracellular protein transport [GO:0006886]; IRES-dependent viral translational initiation [GO:0075522]; ribosome disassembly [GO:0032790]
ENST00000448083	-4.39235	0.0272429	1.7559	9.81935e-05	12.031	9.323	7.605	4.579	4.74	4.719	6.385	4.429	6.096	2.491	0	0	ENSG00000175592	ENSG00000175592 -> P15407-1;P15407-2	P15407	FOSL1_HUMAN	reviewed	Fos-related antigen 1 (FRA-1)	FOSL1 FRA1	271		GO:0000978; GO:0000981; GO:0001228; GO:0001701; GO:0003700; GO:0005634; GO:0005654; GO:0005829; GO:0006357; GO:0006366; GO:0006935; GO:0006968; GO:0007296; GO:0007565; GO:0007612; GO:0008284; GO:0008285; GO:0009612; GO:0009615; GO:0009629; GO:0031668; GO:0032570; GO:0034097; GO:0042542; GO:0042734; GO:0043005; GO:0043065; GO:0045787; GO:0051091; GO:0051412; GO:0051591; GO:0060674; GO:0061614; GO:…	cytosol [GO:0005829]; neuron projection [GO:0043005]; nucleoplasm [GO:0005654]; nucleus [GO:0005634]; presynaptic membrane [GO:0042734]; DNA-binding transcription activator activity, RNA polymerase II-specific [GO:0001228]; DNA-binding transcription factor activity [GO:0003700]; DNA-binding transcription factor activity, RNA polymerase II-specific [GO:0000981]; RNA polymerase II proximal promoter…
ENST00000446951	-4.29797	0.0269704	1.13304	9.12431e-05	0	0.812	1.667	0	0	14.974	12.742	9.163	9.834	9.375	0.359	0	ENSG00000100023	ENSG00000100023 -> Q13356-1;Q13356-2	Q13356	PPIL2_HUMAN	reviewed	RING-type E3 ubiquitin-protein ligase PPIL2 (EC 2.3.2.27) (CYC4) (Cyclophilin-60) (Cyclophilin-like protein Cyp-60) (Cyp60) (hCyP-60) (Probable inactive peptidyl-prolyl cis-trans isomerase-like 2) (PPIase) (Rotamase PPIL2)	PPIL2	520	PATHWAY: Protein modification; protein ubiquitination. {ECO:0000269|PubMed:11435423}.	GO:0000209; GO:0000413; GO:0003755; GO:0005634; GO:0005654; GO:0005737; GO:0005796; GO:0005886; GO:0006457; GO:0034450; GO:0050900; GO:0061630; GO:0072659	cytoplasm [GO:0005737]; Golgi lumen [GO:0005796]; nucleoplasm [GO:0005654]; nucleus [GO:0005634]; plasma membrane [GO:0005886]; peptidyl-prolyl cis-trans isomerase activity [GO:0003755]; ubiquitin protein ligase activity [GO:0061630]; ubiquitin-ubiquitin ligase activity [GO:0034450]; leukocyte migration [GO:0050900]; protein folding [GO:0006457]; protein localization to plasma membrane [GO:007265…

## Sheet: postCOR vs preCOR up
transcript_ID	logFC	FDR	AveExpr	P value	f1_prae CPM	f3_prae CPM	m2_prae CPM	m3_prae CPM	m5_prae CPM	f1_post CPM	f3_post CPM	m2_post CPM	m3_post CPM	m5_post CPM	f3_1hnR CPM	m5_1hnR CPM	Ensembl Gene	Isomap	Entry	Entry name	Status	Protein names	Gene names	Length	Pathway	Gene ontology IDs	Gene ontology (GO)
ENST00000514332	4.99489	0.044982	1.91893	6.92272e-06	0	0	0	0	0	21.865	15.925	5.401	35.005	9.2	19.998	18.521	ENSG00000169045		P31943	HNRH1_HUMAN	reviewed	Heterogeneous nuclear ribonucleoprotein H (hnRNP H) [Cleaved into: Heterogeneous nuclear ribonucleoprotein H, N-terminally processed]	HNRNPH1 HNRPH HNRPH1	449		GO:0000398; GO:0003723; GO:0005634; GO:0005654; GO:0005829; GO:0006396; GO:0008266; GO:0008543; GO:0016020; GO:0016070; GO:0043484; GO:0071013	catalytic step 2 spliceosome [GO:0071013]; cytosol [GO:0005829]; membrane [GO:0016020]; nucleoplasm [GO:0005654]; nucleus [GO:0005634]; poly(U) RNA binding [GO:0008266]; RNA binding [GO:0003723]; fibroblast growth factor receptor signaling pathway [GO:0008543]; mRNA splicing, via spliceosome [GO:0000398]; regulation of RNA splicing [GO:0043484]; RNA metabolic process [GO:0016070]; RNA processing …
ENST00000536224	4.87496	0.044982	2.6172	3.29839e-06	0	0	0	0	5.183	18.412	31.791	19.103	30.256	28.078	21.08	18.694	ENSG00000131979	ENSG00000131979 -> P30793-1;P30793-2;P30793-4	P30793	GCH1_HUMAN	reviewed	GTP cyclohydrolase 1 (EC 3.5.4.16) (GTP cyclohydrolase I) (GTP-CH-I)	GCH1 DYT5 GCH	250	PATHWAY: Cofactor biosynthesis; 7,8-dihydroneopterin triphosphate biosynthesis; 7,8-dihydroneopterin triphosphate from GTP: step 1/1. {ECO:0000305|PubMed:16778797, ECO:0000305|PubMed:2463916, ECO:0000305|PubMed:3753653}.	GO:0003924; GO:0003934; GO:0005509; GO:0005525; GO:0005634; GO:0005654; GO:0005737; GO:0005829; GO:0006729; GO:0006809; GO:0008217; GO:0008270; GO:0010460; GO:0014916; GO:0030742; GO:0031369; GO:0031410; GO:0031965; GO:0032496; GO:0032991; GO:0034341; GO:0034612; GO:0035998; GO:0042311; GO:0042416; GO:0042559; GO:0042803; GO:0044306; GO:0045776; GO:0046654; GO:0048265; GO:0050662; GO:0050884; GO:…	cytoplasm [GO:0005737]; cytoplasmic vesicle [GO:0031410]; cytosol [GO:0005829]; neuron projection terminus [GO:0044306]; nuclear membrane [GO:0031965]; nucleoplasm [GO:0005654]; nucleus [GO:0005634]; protein-containing complex [GO:0032991]; calcium ion binding [GO:0005509]; coenzyme binding [GO:0050662]; GTP binding [GO:0005525]; GTP cyclohydrolase I activity [GO:0003934]; GTP-dependent protein b…
ENST00000406548	4.62511	0.0336236	1.87841	9.17349e-07	0	0	0	0	0	13.27	17.305	6.212	11.998	16.51	24.278	23.493	ENSG00000182944	ENSG00000182944 -> Q01844-1;Q01844-3;Q01844-4;Q01844-5;Q01844-6	Q01844	EWS_HUMAN	reviewed	RNA-binding protein EWS (EWS oncogene) (Ewing sarcoma breakpoint region 1 protein)	EWSR1 EWS	656		GO:0003723; GO:0005516; GO:0005634; GO:0005730; GO:0005737; GO:0005886; GO:0006355; GO:0042802; GO:0046872	cytoplasm [GO:0005737]; nucleolus [GO:0005730]; nucleus [GO:0005634]; plasma membrane [GO:0005886]; calmodulin binding [GO:0005516]; identical protein binding [GO:0042802]; metal ion binding [GO:0046872]; RNA binding [GO:0003723]; regulation of transcription, DNA-templated [GO:0006355]
ENST00000368440	4.45493	0.044982	2.48366	1.22724e-05	0	0	0	0	5.29	26.037	11.828	30.453	18.124	20.33	22.696	15.308	ENSG00000172594	ENSG00000172594 -> Q92484-1;Q92484-2	Q92484	ASM3A_HUMAN	reviewed	Acid sphingomyelinase-like phosphodiesterase 3a (ASM-like phosphodiesterase 3a) (EC 3.1.4.-)	SMPDL3A ASML3A	453		GO:0005615; GO:0008081; GO:0008270; GO:0009143; GO:0070062	extracellular exosome [GO:0070062]; extracellular space [GO:0005615]; phosphoric diester hydrolase activity [GO:0008081]; zinc ion binding [GO:0008270]; nucleoside triphosphate catabolic process [GO:0009143]
ENST00000298564	3.85102	0.044982	1.22037	8.29239e-06	0	0	0	0	0	4.146	12.615	16.347	5.528	3.851	6.04	5.263	ENSG00000048140	ENSG00000048140 -> Q96FV3-2;Q96FV3-3;Q96FV3-4	Q96FV3	TSN17_HUMAN	reviewed	Tetraspanin-17 (Tspan-17) (F-box only protein 23) (Tetraspan protein SB134) (Transmembrane 4 superfamily member 17)	TSPAN17 FBXO23 TM4SF17	270		GO:0000151; GO:0004842; GO:0005887; GO:0007166; GO:0016567; GO:0019899; GO:0072594	integral component of plasma membrane [GO:0005887]; ubiquitin ligase complex [GO:0000151]; enzyme binding [GO:0019899]; ubiquitin-protein transferase activity [GO:0004842]; cell surface receptor signaling pathway [GO:0007166]; establishment of protein localization to organelle [GO:0072594]; protein ubiquitination [GO:0016567]
ENST00000388749	3.8479	0.044982	0.849035	1.19141e-05	0	0	0	0	0	11.345	5.044	5.605	7.816	8.667	2.9	0	ENSG00000104824	ENSG00000104824 -> P14866-1;P14866-2	P14866	HNRPL_HUMAN	reviewed	Heterogeneous nuclear ribonucleoprotein L (hnRNP L)	HNRNPL HNRPL P/OKcl.14	589		GO:0000381; GO:0000398; GO:0003723; GO:0005634; GO:0005654; GO:0005737; GO:0006396; GO:0016020; GO:0016070; GO:0035770; GO:0044212; GO:0070062; GO:0097157; GO:1990904	cytoplasm [GO:0005737]; extracellular exosome [GO:0070062]; membrane [GO:0016020]; nucleoplasm [GO:0005654]; nucleus [GO:0005634]; ribonucleoprotein complex [GO:1990904]; ribonucleoprotein granule [GO:0035770]; pre-mRNA intronic binding [GO:0097157]; RNA binding [GO:0003723]; transcription regulatory region DNA binding [GO:0044212]; mRNA splicing, via spliceosome [GO:0000398]; regulation of alter…
ENST00000634983	3.8479	0.044982	0.849035	1.19141e-05	0	0	0	0	0	11.345	5.044	5.605	7.816	8.667	2.9	0	-		-	-	-	-	-	-	-	-	-
ENST00000446951	3.71597	0.044982	1.13304	6.98572e-06	0	0.812	1.667	0	0	14.974	12.742	9.163	9.834	9.375	0.359	0	ENSG00000100023	ENSG00000100023 -> Q13356-1;Q13356-2	Q13356	PPIL2_HUMAN	reviewed	RING-type E3 ubiquitin-protein ligase PPIL2 (EC 2.3.2.27) (CYC4) (Cyclophilin-60) (Cyclophilin-like protein Cyp-60) (Cyp60) (hCyP-60) (Probable inactive peptidyl-prolyl cis-trans isomerase-like 2) (PPIase) (Rotamase PPIL2)	PPIL2	520	PATHWAY: Protein modification; protein ubiquitination. {ECO:0000269|PubMed:11435423}.	GO:0000209; GO:0000413; GO:0003755; GO:0005634; GO:0005654; GO:0005737; GO:0005796; GO:0005886; GO:0006457; GO:0034450; GO:0050900; GO:0061630; GO:0072659	cytoplasm [GO:0005737]; Golgi lumen [GO:0005796]; nucleoplasm [GO:0005654]; nucleus [GO:0005634]; plasma membrane [GO:0005886]; peptidyl-prolyl cis-trans isomerase activity [GO:0003755]; ubiquitin protein ligase activity [GO:0061630]; ubiquitin-ubiquitin ligase activity [GO:0034450]; leukocyte migration [GO:0050900]; protein folding [GO:0006457]; protein localization to plasma membrane [GO:007265…
ENST00000268124	3.70978	0.044982	0.810767	6.25934e-06	0	0.229	0.153	0	0.07	9.32	11.67	4.727	6.637	9.19	0.303	0.336	ENSG00000140521		P54098	DPOG1_HUMAN	reviewed	DNA polymerase subunit gamma-1 (EC 2.7.7.7) (Mitochondrial DNA polymerase catalytic subunit) (PolG-alpha)	POLG MDP1 POLG1 POLGA	1239		GO:0002020; GO:0003677; GO:0003682; GO:0003887; GO:0005739; GO:0005760; GO:0006259; GO:0006261; GO:0006264; GO:0006287; GO:0007568; GO:0008408; GO:0009416; GO:0010332; GO:0032991; GO:0042645; GO:0043195; GO:0055093; GO:0071333	gamma DNA polymerase complex [GO:0005760]; mitochondrial nucleoid [GO:0042645]; mitochondrion [GO:0005739]; protein-containing complex [GO:0032991]; terminal bouton [GO:0043195]; 3'-5' exonuclease activity [GO:0008408]; chromatin binding [GO:0003682]; DNA binding [GO:0003677]; DNA-directed DNA polymerase activity [GO:0003887]; protease binding [GO:0002020]; aging [GO:0007568]; base-excision repai…
ENST00000339618	3.67687	0.044982	1.18333	8.89097e-06	0	0	0	0	0	10.419	4.89	7.118	9.144	2.41	7.235	7.46	ENSG00000072210	ENSG00000072210 -> P51648-1;P51648-2	P51648	AL3A2_HUMAN	reviewed	Fatty aldehyde dehydrogenase (EC 1.2.1.3) (Aldehyde dehydrogenase 10) (Aldehyde dehydrogenase family 3 member A2) (Microsomal aldehyde dehydrogenase)	ALDH3A2 ALDH10 FALDH	485		GO:0001561; GO:0004028; GO:0004029; GO:0005777; GO:0005778; GO:0005789; GO:0006081; GO:0006714; GO:0007417; GO:0007422; GO:0008544; GO:0016021; GO:0030148; GO:0033306; GO:0042803; GO:0043231; GO:0043878; GO:0046458; GO:0046577; GO:0050061; GO:0052814; GO:0055114	endoplasmic reticulum membrane [GO:0005789]; integral component of membrane [GO:0016021]; intracellular membrane-bounded organelle [GO:0043231]; peroxisomal membrane [GO:0005778]; peroxisome [GO:0005777]; 3-chloroallyl aldehyde dehydrogenase activity [GO:0004028]; aldehyde dehydrogenase (NAD) activity [GO:0004029]; glyceraldehyde-3-phosphate dehydrogenase (NAD+) (non-phosphorylating) activity [GO…
